# Supplementary material for: Targeted V1 comodulation supports task-adaptive sensory decisions
Source: Nat Commun. 2023 Nov 30;14:7879. doi: 10.1038/s41467-023-43432-7 (PMC10689451; doi:10.1038/s41467-023-43432-7)
Supplement: Supplementary file 4 — Source Data [file 41467_2023_43432_MOESM4_ESM.zip]

Archive with 24 entries (23 files):
- Source data/
- __MACOSX/._Source data
- Source data/Fig_2D.xlsx
- __MACOSX/Source data/._Fig_2D.xlsx
- Source data/Fig_1F_inf.xlsx
- Source data/Fig_4D.xlsx
- Source data/Fig_2B_stimulus.xlsx
- Source data/Fig_6D.xlsx
- Source data/Icon
- __MACOSX/Source data/._Icon
- Source data/Fig_2E.xlsx
- Source data/Fig_4AB.xlsx
- Source data/Fig_1D.xlsx
- Source data/Fig_2B.xlsx
- Source data/Fig_6C.xlsx
- Source data/Fig_1F_control.xlsx
- Source data/Fig_2C.xlsx
- Source data/Fig_1F_relevant.xlsx
- Source data/Fig_2HI.xlsx
- Source data/Fig4E_TRAIN.npy
- Source data/Fig_1G.xlsx
- Source data/Fig4E_PERF.npy
- Source data/Fig_2J.xlsx
- Source data/Fig_2G.xlsx
