# Supplementary material for: Targeted V1 comodulation supports task-adaptive sensory decisions
Source: Nat Commun. 2023 Nov 30;14:7879. doi: 10.1038/s41467-023-43432-7 (PMC10689451; doi:10.1038/s41467-023-43432-7)
Supplement: Supplementary file 4 — Source Data [file 41467_2023_43432_MOESM4_ESM.zip › Source data/Fig_2D.xlsx]

## Sheet: Sheet1
dimensionality
0
0
1
1
1
1
1
1
1
0
2
2
1
2
1
1
1
1
1
1
1
2
1
1
1
1
1
1
1
1
1
1
0
0
1
0
1
1
1
1
3
2
1
2
2
2
1
2
1
1
1
1
1
4
1
4
1
2
2
1
1
1
1
1
3
2
2
