# Supplementary material for: Targeted V1 comodulation supports task-adaptive sensory decisions
Source: Nat Commun. 2023 Nov 30;14:7879. doi: 10.1038/s41467-023-43432-7 (PMC10689451; doi:10.1038/s41467-023-43432-7)
Supplement: Supplementary file 4 — Source Data [file 41467_2023_43432_MOESM4_ESM.zip › Source data/Fig_1F_inf.xlsx]

## Sheet: Sheet1
|d| informativeness
0.298439
0.312104
0.34265
0.268211
0.534296
0.382741
0.405717
0.633485
0.527065
0.47027
0.805536
0.532768
0.340852
0.86029
1.1184
0.749426
1.29689
0.484272
0.395013
0.450083
0.328986
0.47094
0.463506
0.618601
0.383645
0.648981
0.970171
0.539839
0.42511
0.787366
1.02498
0.601087
1.40467
0.54674
0.329262
0.411315
0.541759
0.687895
0.674305
0.896758
0.621751
0.833322
1.03489
0.326082
0.449528
0.376996
0.512137
0.623486
0.553633
0.495756
0.490447
0.545831
0.719813
0.742893
0.747715
0.603485
0.46324
0.510156
0.34891
0.363248
0.329282
0.362193
0.737907
0.742647
0.675536
0.954505
0.365386
0.805646
0.660155
0.324486
0.364986
0.754903
0.473
0.404166
0.425127
0.453136
0.348739
0.444964
0.303196
0.54681
0.586566
0.636487
0.637619
0.33277
0.398963
0.221061
0.387415
0.309201
0.276197
0.33657
0.281187
0.424676
0.306117
0.940529
0.655785
0.709871
0.575403
0.367512
0.908756
0.713835
0.45163
0.410246
0.406199
0.264762
0.380021
0.451024
0.318632
0.282865
0.496968
0.432305
0.271718
0.396864
0.276086
0.425299
0.400861
0.30777
0.674815
0.515977
0.603194
0.392698
0.917482
0.576117
0.458311
1.40003
0.719109
0.706458
0.836014
0.77617
0.813258
0.627257
1.24412
1.06999
0.729198
0.646715
0.44547
0.260103
0.26388
0.501923
0.617753
0.334363
0.519797
0.886029
0.882413
0.910115
0.736085
0.686189
1.02092
0.51317
0.929564
0.323407
0.429062
0.727317
0.890824
0.898719
0.670234
0.351211
0.356122
0.452538
0.572702
0.290381
0.492143
0.343822
0.530415
0.315651
0.43543
0.302103
0.254468
0.417355
0.341891
0.316135
0.266966
0.345331
0.535646
0.625135
0.443225
0.513437
0.388994
0.606836
0.429491
0.628327
0.447471
0.497627
0.701789
0.517183
0.433198
0.245716
0.388642
0.484495
0.395639
0.430858
0.426467
0.390004
0.361227
0.358879
0.377051
0.496225
0.559072
0.408618
0.648384
0.723541
0.82835
0.824043
1.30668
1.06172
0.922943
0.798531
0.550217
0.846561
0.982688
1.72576
1.16352
0.543946
0.512852
0.837452
0.374631
0.30878
0.31394
0.440946
0.310271
0.51435
0.404691
0.388196
0.467286
0.72352
0.324156
0.56026
0.496423
0.74784
0.554365
0.383239
0.526142
0.344684
0.701026
0.437675
0.375001
0.629082
0.53003
0.842315
0.973732
0.95883
0.761243
0.553085
1.51861
1.30698
1.17974
0.905708
0.846316
0.978808
1.23387
1.82098
0.947465
0.808303
1.0367
0.405164
0.421339
0.436725
0.355612
0.297939
0.327091
0.392868
0.662371
0.602584
0.461117
0.421069
0.606051
1.07794
0.862892
0.69365
0.547936
1.09308
0.557875
0.476866
0.756146
0.419974
0.407138
0.366764
0.710243
0.333356
1.27077
0.787687
0.985013
0.675065
1.5038
0.710323
0.62991
0.458342
0.485355
0.570718
0.585061
0.365849
0.689756
0.731785
0.535638
0.848571
0.698094
0.490882
0.43018
0.525205
0.435954
0.325071
0.349568
0.381872
0.422157
0.362266
0.374278
0.33548
0.359844
0.543058
1.23067
0.713606
1.11047
1.44664
0.689726
0.370914
0.842857
0.703204
0.745286
0.286575
1.12227
0.651635
0.723019
0.688616
1.609
0.848658
0.732088
0.79278
0.732919
0.420909
0.796617
0.643201
0.914325
0.565023
0.38799
0.620529
0.743653
0.583303
0.563849
0.434343
0.390431
0.217966
0.451422
0.396113
0.364658
0.685491
0.858878
0.497812
0.365351
0.29728
0.3059
0.603681
0.31953
0.252906
0.3001
0.176403
0.213136
0.350365
0.250731
0.289774
0.52066
0.355304
0.861528
0.832227
0.441023
0.262771
0.399528
0.418436
0.316245
0.440698
0.294156
0.311439
0.23568
0.314442
0.448994
0.565095
0.399035
0.327765
0.796929
0.264412
0.470737
0.454869
0.469657
0.566363
0.411999
0.506327
0.410245
0.313053
0.364209
0.277184
0.339333
0.326431
0.294641
0.254567
0.281409
0.244724
0.484232
0.717197
0.874464
0.647023
0.348544
0.455724
0.900617
0.419102
0.352425
0.375279
0.481306
0.740283
0.546127
0.477068
0.354177
0.267234
0.428549
0.44364
0.273872
0.402536
0.356012
0.408408
0.316778
0.325325
0.462095
0.254207
0.398803
0.293659
0.256375
0.392994
0.345129
0.332857
0.365577
0.613159
0.669376
0.419764
0.451438
0.471249
0.495058
0.619658
1.0084
0.581758
0.853938
1.21906
1.29647
0.685768
1.12492
0.895264
0.741692
0.713883
1.09719
1.2944
0.865175
1.33899
0.668211
0.478486
0.318848
0.509425
0.533143
0.677332
0.43976
0.528946
0.702514
0.661753
0.421598
0.664028
0.35147
0.381029
0.244428
0.758038
0.564616
0.737259
0.726067
0.70074
0.984531
1.28049
1.17811
0.930596
1.39067
0.850907
0.608688
0.624312
1.17717
1.3516
0.318464
0.970422
1.45431
0.502682
0.528998
0.423292
0.478878
0.363563
0.462412
0.892867
0.46449
0.814846
0.784268
0.721267
0.831067
0.422237
0.321625
0.495238
0.37002
1.3709
0.788522
1.12161
0.983303
0.642772
0.679792
0.547623
0.300939
0.488171
0.676646
0.347421
0.638279
0.785825
0.599821
0.723507
0.356171
0.636421
0.35468
0.523875
0.453118
0.350969
0.440171
0.678759
0.418822
0.58256
0.747571
1.21782
0.890907
1.27171
1.06609
0.758544
0.5022
0.424659
0.626297
0.337688
0.354049
0.324263
0.245964
1.61209
0.311116
0.894602
1.06406
0.576196
0.545802
0.682077
0.451177
0.422507
0.594812
0.290377
0.442443
0.535021
0.696834
0.429821
0.69458
0.353467
0.277824
0.778403
0.396384
0.55687
0.364378
0.509078
0.37653
0.464892
0.405571
0.49928
0.652645
0.329439
0.996018
0.555781
0.409583
0.575203
1.21185
0.713604
0.761092
0.486979
0.731532
1.75891
0.884887
0.414826
0.488582
0.530401
0.401286
0.480366
0.395671
0.555678
0.493364
0.501194
0.511345
0.551638
0.373012
0.289464
0.453697
0.604267
0.397677
0.573953
0.593161
0.329514
0.642674
0.890585
0.799482
0.703331
0.560181
0.454695
0.942339
1.03511
1.01611
0.445386
1.56088
0.375815
0.35241
0.446515
0.688024
0.363261
0.39936
0.522359
0.47852
0.466116
0.269662
0.451988
0.358242
0.489942
0.523315
0.414948
0.434948
0.755316
0.490217
0.480541
0.887796
0.514203
0.899225
0.715787
0.545725
0.991109
1.21575
1.18085
0.70538
2.00471
0.506095
0.379475
0.27586
0.316089
0.361851
0.318577
0.297463
0.642737
0.328108
0.881285
0.949383
0.928014
1.05801
0.865673
0.330402
0.79057
0.56406
0.656053
0.32048
1.75926
0.565833
1.10556
1.69319
1.37842
0.819293
0.921248
0.649725
0.434159
0.507213
0.282862
0.556466
0.73625
0.643105
0.68494
0.463246
0.562003
0.983723
0.53999
0.570335
0.412519
0.408614
0.684736
0.36802
0.42301
0.373475
0.634333
0.648754
0.522114
0.373002
0.254348
0.482429
0.342135
0.626412
0.458341
0.498647
0.427295
0.504019
0.38225
0.540035
0.997474
0.654786
0.680116
1.02041
0.827909
0.466414
0.778873
1.17856
1.23184
0.697027
0.825113
0.625356
0.434463
0.394316
0.327213
0.452321
0.517763
0.271832
0.482439
0.514468
0.486627
0.275567
0.467908
0.446175
0.427673
0.409237
0.336611
0.342734
0.417791
0.471389
0.558145
0.818045
0.66028
0.588792
1.22937
0.826491
0.539085
0.447204
1.30166
0.994854
0.822693
1.02346
0.611797
0.325511
0.341201
0.339095
0.333131
0.577735
0.29247
0.617574
1.77907
1.69338
1.73455
1.24336
0.843572
1.25377
0.34489
0.918734
0.474056
0.664478
0.957223
1.8975
2.09561
1.29756
1.02513
0.658586
0.502353
0.832021
0.903956
0.537244
0.418699
0.499051
0.949633
0.736812
0.418863
0.391845
0.610783
0.587059
0.428866
0.703026
0.782316
1.05057
0.4791
0.397095
0.585159
2.40517
2.35392
1.68153
1.9467
1.58707
0.870696
1.28831
2.42994
3.04033
1.46298
0.992187
1.34978
0.816123
1.05118
0.749632
0.910806
1.01706
1.22679
0.77415
0.809044
0.732056
1.08982
0.856368
0.717837
0.67777
0.578362
0.531862
0.361097
0.451861
0.522876
0.387156
0.31931
0.54141
0.674486
0.802683
0.865037
1.15715
0.894087
0.935962
1.72891
1.51001
0.279018
1.42739
1.1395
1.4661
0.71624
1.01521
2.60991
1.36051
0.721738
1.34382
0.725245
0.459605
0.609824
0.456128
0.324927
0.583183
1.03245
0.536529
0.713723
0.312666
1.11944
0.563665
0.742864
0.528852
0.69907
0.364353
0.52608
0.725804
0.434578
0.546421
0.898916
0.706972
0.921911
1.22031
1.2562
1.28745
1.86039
1.322
1.44223
1.24908
1.13768
0.923482
1.17132
2.24697
1.37498
0.703155
1.20271
0.477446
0.318875
0.448937
0.514758
0.746859
0.62968
0.564976
0.939016
0.531773
0.613464
0.51044
1.72151
1.16817
1.60578
1.25675
0.84303
0.848623
0.855977
0.808259
0.699017
0.78426
0.966145
1.12059
0.936919
0.906312
1.33795
0.788871
0.783059
1.08665
0.445834
0.624028
0.584288
0.569763
0.790669
0.66589
0.554423
0.944473
0.764648
0.598634
0.695914
0.769126
0.550712
1.02674
0.669936
0.78602
1.78863
1.60328
1.32689
1.14377
0.724352
1.01024
0.909933
1.00518
0.403709
0.682755
0.476236
1.31826
1.68988
1.15073
0.910648
1.43797
0.873629
0.696408
0.798881
0.835084
0.379377
0.626708
0.722799
0.80135
0.346462
0.765276
0.513458
0.60291
0.407433
0.512674
0.510247
0.703705
0.611814
0.487966
0.25107
0.790725
0.394275
0.511039
0.369098
0.804058
0.542955
0.91157
0.420154
0.890528
0.703509
0.649072
0.237515
0.318435
0.31049
0.305423
0.800737
0.485996
0.343661
0.388497
1.05619
0.566344
1.27754
0.501367
0.880721
0.572833
0.363895
0.660715
1.80653
0.331645
0.426435
0.520966
0.567845
0.353023
0.447721
0.409659
0.414996
0.509258
1.91204
1.3304
0.74423
0.470432
0.407557
0.427739
0.470224
0.334018
0.607397
0.767793
0.5219
1.32665
0.26541
0.366926
0.376854
0.335535
0.446557
0.320491
0.355502
0.242637
0.311168
0.332262
0.403153
0.790886
0.621206
1.17599
0.355676
0.309191
0.225852
0.561169
0.240175
0.47445
1.36116
0.42108
0.624179
0.291528
0.482478
0.316824
0.599568
0.35467
1.17112
0.263506
0.420354
0.277886
0.319308
0.269285
0.221038
0.255005
0.227241
0.318496
0.302078
0.530616
0.367806
0.396021
0.247731
0.301517
1.24549
1.26183
0.33874
0.335316
0.314562
0.555624
0.290761
0.297934
0.332298
0.814924
0.260564
0.239118
0.396507
0.312519
0.650122
0.38514
0.722057
0.36167
0.697254
0.340432
0.447584
0.602538
0.486948
0.446773
0.546347
0.793696
0.639296
0.972887
0.478367
0.876871
0.527128
0.950458
0.454619
0.376668
0.383766
0.471633
0.502854
0.455877
1.37902
0.78362
0.559005
0.461123
0.551444
0.340211
0.301667
0.322987
0.37482
0.355861
0.342803
0.913187
0.516345
1.02452
0.402462
1.22116
0.41057
0.460333
0.462492
1.19674
0.755696
0.814475
0.545158
0.547819
0.46346
0.369022
0.442148
0.303126
0.301762
0.366821
0.325829
0.417019
0.598812
0.60131
1.20139
0.627577
0.548254
0.461343
0.43084
0.688271
0.351634
0.398621
0.644412
0.337044
0.384227
1.99761
0.329985
1.14458
0.481597
0.450142
0.465703
1.12466
0.610631
0.477253
0.664241
0.623118
0.547408
0.526267
0.389192
0.378627
0.507445
0.589572
0.545537
0.617156
0.677696
0.477584
0.656758
1.2352
0.398101
0.529658
0.25107
0.411258
0.640905
0.73276
0.443962
0.411663
0.518063
0.329283
0.549351
0.275755
0.227549
0.340461
0.459333
0.505043
0.37828
0.293561
0.444737
0.257896
0.274965
0.27413
0.357896
0.348391
0.356955
0.520542
0.481119
0.487328
0.931508
0.472192
0.524314
0.864163
0.339777
1.16833
0.383301
0.354249
0.630456
0.793743
0.299288
0.328316
0.42533
0.384154
1.02247
0.547926
0.517379
0.357304
0.381902
0.489124
0.29549
0.653139
0.821355
0.498043
1.12465
1.12498
0.766148
0.815742
0.652494
0.719041
1.469
0.519871
0.462134
0.461007
1.05922
0.44016
0.390876
0.482733
0.496259
0.479848
0.655848
0.291261
0.423325
0.369534
0.458895
0.338347
0.371086
0.942354
0.507567
0.359902
0.90291
0.721771
0.557807
0.49769
0.446803
0.83306
0.990274
0.440915
0.430795
0.478421
0.347224
0.489389
0.471576
0.412429
0.626707
0.350458
0.455631
0.390573
0.343199
0.418642
0.966862
0.67468
0.301494
0.545341
0.449516
0.509435
0.596274
0.823224
0.399413
0.385714
0.772334
0.304046
0.732044
0.406086
0.527766
0.502221
0.380177
0.703082
0.675179
0.337567
0.376511
0.50667
0.463055
0.421539
0.592404
0.432256
0.448514
0.434899
0.489987
0.465162
0.567463
0.814891
0.802264
1.22917
0.365164
0.229027
0.283098
0.395482
0.545346
0.356601
0.512321
0.270136
0.300859
0.55247
0.241877
1.35873
0.231963
0.728246
0.256968
0.236787
0.220597
0.302164
0.311648
0.375378
0.479741
0.543611
0.433202
0.494344
0.328829
0.363473
0.581706
0.369296
0.53078
1.38621
0.525688
0.555568
0.711457
0.743114
0.364676
0.319731
0.496877
0.395701
0.355961
0.312042
0.181841
0.493748
0.272514
0.418097
0.265333
0.492583
0.85195
0.445531
0.54425
0.873012
0.968131
0.849948
0.762966
0.639585
0.858958
0.893835
0.81525
0.924755
0.61052
0.766193
0.307988
0.570095
0.39081
0.63725
0.52044
0.45932
0.345481
0.373331
0.51334
0.235567
0.486126
0.622682
0.78486
0.48304
0.882057
0.919193
0.569106
0.599622
0.561336
0.642984
0.64867
0.638836
0.433039
0.436443
0.522257
0.697589
0.423565
0.575174
0.564774
0.282281
0.483288
0.955608
0.83358
0.468965
0.69904
0.819372
0.641024
0.865611
0.465446
0.537423
0.752065
0.755051
0.416428
0.370131
0.491129
0.546886
0.822415
0.702127
0.556223
0.41208
0.667791
0.416921
0.421605
0.28612
0.24543
0.752613
0.347496
0.513739
0.845337
0.710145
0.257289
0.447786
0.31959
0.319059
0.231637
0.764873
0.334459
0.263638
0.879947
0.403707
0.322928
0.414346
0.300464
0.293129
0.333873
0.323564
0.518879
0.206507
0.234922
0.937362
0.477449
0.352437
0.398323
0.801636
0.613522
0.359435
0.275676
0.738022
0.322927
1.22409
0.542341
0.493955
0.526665
0.480519
0.961292
0.7067
0.917593
0.59489
0.46338
0.564745
1.30552
0.664113
0.731758
0.635028
0.559314
0.89454
0.539715
0.708588
0.977701
0.498347
0.488373
0.517198
0.374536
0.596744
0.5537
0.471066
1.2312
0.397844
0.44315
0.426042
0.69287
0.526811
0.611023
0.526881
0.736498
1.07607
0.941206
0.680125
0.451675
0.586575
0.578476
0.416963
0.470287
0.492615
1.18315
0.525563
0.624302
0.573014
0.378653
0.496439
0.571645
1.86327
0.570605
0.568886
0.662843
0.469113
1.08589
1.11365
0.479963
0.367416
0.643979
0.345066
0.538499
0.356542
0.538381
0.404706
0.407735
0.58195
0.516924
0.525036
0.649973
0.650372
0.444922
0.439474
0.498059
0.527754
1.52805
0.386339
0.565659
0.565623
0.362832
0.681384
0.601039
0.40894
0.589774
0.508249
0.755822
0.395074
0.46132
0.569275
0.794461
0.412775
0.39118
0.539838
0.36395
0.437721
0.517559
0.491854
0.386836
0.33011
0.221989
0.213447
0.808498
0.870475
0.400065
0.597684
0.558147
0.518303
0.779528
0.295213
0.525238
0.829742
0.415598
0.555214
0.399477
0.9441
0.490888
0.63907
0.375261
0.398756
0.49562
0.399638
0.866952
0.39926
0.828103
0.326536
0.652873
0.228152
0.315976
0.22464
0.330933
0.719662
0.530317
