# Supplementary material for: Targeted V1 comodulation supports task-adaptive sensory decisions
Source: Nat Commun. 2023 Nov 30;14:7879. doi: 10.1038/s41467-023-43432-7 (PMC10689451; doi:10.1038/s41467-023-43432-7)
Supplement: Supplementary file 4 — Source Data [file 41467_2023_43432_MOESM4_ESM.zip › Source data/Fig_4D.xlsx]

## Sheet: Sheet1
	id	regression_mean	regression_sd	opt dec_mean	opt dec_sd	MG dec_mean	MG dec_sd	train
0	4	51.429	1.67474	50.9043	1.16244	55.2747	4.84275	4
1	8	56.4712	4.17177	54.1154	3.02667	60.0737	6.13399	8
2	20	65.3804	3.88387	66.4022	3.85248	67.1739	5.52747	20
3	32	69.4625	4.39551	72.6125	4.16869	69.925	6.40268	32
4	56	73.125	4.49188	77.1786	4.40735	73.2143	5.78086	56
5	76	74.4722	6.15759	77.4167	6.056	74.1389	7.16532	76
6	100	74.5	10.4629	76.4167	10.1417	74.5833	13.1959	100
