# Supplementary material for: Targeted V1 comodulation supports task-adaptive sensory decisions
Source: Nat Commun. 2023 Nov 30;14:7879. doi: 10.1038/s41467-023-43432-7 (PMC10689451; doi:10.1038/s41467-023-43432-7)
Supplement: Supplementary file 4 — Source Data [file 41467_2023_43432_MOESM4_ESM.zip › Source data/Fig_2B_stimulus.xlsx]

## Sheet: Sheet1
stimulus	modulator
1	0.69224
1	0.731533
1	0.726361
1	0.700274
0	0.5946
0	0.568454
0	0.533021
0	0.544705
0	0.57944
0	0.673166
0	0.701982
2	0.753578
2	0.632059
2	0.63397
2	0.637699
0	0.697462
0	0.60613
0	0.589936
0	0.524809
0	0.465589
0	0.412775
1	0.448284
1	0.462938
1	0.596753
1	0.589684
0	0.606623
0	0.622827
0	0.632205
0	0.56894
0	0.543118
0	0.541496
0	0.519778
2	0.576741
2	0.537613
2	0.510217
2	0.598699
0	0.59836
0	0.520716
0	0.478103
0	0.462305
0	0.458093
2	0.498512
2	0.598441
2	0.607363
2	0.646325
0	0.633838
0	0.522965
0	0.460091
0	0.417644
0	0.424586
0	0.42033
1	0.715776
1	0.701349
1	0.667333
1	0.620144
0	0.505326
0	0.497089
0	0.474597
0	0.478996
0	0.449598
1	0.486442
1	0.563133
1	0.591402
1	0.657576
0	0.67244
0	0.711808
0	0.721755
0	0.675569
0	0.626052
0	0.62305
0	0.662538
1	0.737086
1	0.781296
1	0.682672
1	0.675684
0	0.636263
0	0.592436
0	0.619087
0	0.643626
1	0.69096
1	0.654672
1	0.621708
1	0.631775
0	0.636907
0	0.687572
0	0.695878
0	0.633598
1	0.757092
1	0.715866
1	0.504657
1	0.453939
0	0.511123
0	0.596663
0	0.653211
0	0.614814
0	0.563374
0	0.527644
0	0.532603
1	0.540548
1	0.55295
1	0.467545
1	0.448452
0	0.454021
0	0.506198
0	0.562012
0	0.513572
0	0.488529
0	0.490211
0	0.488571
2	0.510347
2	0.473076
2	0.429568
2	0.460911
0	0.620458
0	0.599444
0	0.595526
0	0.668081
0	0.589995
2	0.394842
2	0.262452
2	0.222856
2	0.244719
0	0.437683
0	0.567323
0	0.587657
0	0.582776
0	0.540387
0	0.505329
0	0.526517
1	0.582042
1	0.642104
1	0.601715
1	0.587525
0	0.539508
0	0.602556
0	0.664549
0	0.68983
0	0.723237
0	0.778702
2	0.678303
2	0.533634
2	0.49045
2	0.493622
0	0.515407
0	0.51578
0	0.53477
0	0.471298
0	0.429907
1	0.465507
1	0.522327
1	0.557975
1	0.598851
0	0.541104
0	0.49995
0	0.467154
0	0.448879
0	0.472716
0	0.532791
1	0.573985
1	0.598372
1	0.568164
1	0.501256
0	0.450705
0	0.497163
0	0.557024
0	0.532641
0	0.507001
0	0.508149
2	0.588483
2	0.627823
2	0.599695
2	0.618875
0	0.572447
0	0.524938
0	0.4324
0	0.392244
0	0.423393
2	0.487581
2	0.547372
2	0.583127
2	0.565336
0	0.508653
0	0.429343
0	0.362106
0	0.362146
2	0.388019
2	0.470767
2	0.449227
2	0.519273
0	0.524894
0	0.492009
0	0.481993
0	0.536783
0	0.553685
0	0.512672
1	0.192522
1	0.275659
1	0.37493
1	0.41835
0	0.400424
