# Supplementary material for: Targeted V1 comodulation supports task-adaptive sensory decisions
Source: Nat Commun. 2023 Nov 30;14:7879. doi: 10.1038/s41467-023-43432-7 (PMC10689451; doi:10.1038/s41467-023-43432-7)
Supplement: Supplementary file 4 — Source Data [file 41467_2023_43432_MOESM4_ESM.zip › Source data/Fig_6D.xlsx]

## Sheet: Sheet1
MT_inf_more	MT_fit
TRUE	0.259143
TRUE	0.450479
TRUE	0.634076
TRUE	-0.0313587
TRUE	1.07292
FALSE	-0.0586703
TRUE	1.20956
TRUE	0.787461
TRUE	0.489559
TRUE	3.62006
TRUE	1.88342
TRUE	2.7236
FALSE	0.814567
TRUE	1.85388
FALSE	1.01517
FALSE	0.216802
FALSE	0.19287
FALSE	1.59879
FALSE	0.514877
FALSE	0.303065
TRUE	0.162978
TRUE	-0.0872173
FALSE	-0.0969406
FALSE	-0.599009
FALSE	-0.02841
FALSE	-0.126805
FALSE	0.141436
FALSE	0.280328
TRUE	1.75675
FALSE	-0.0476923
