# Supplementary material for: Targeted V1 comodulation supports task-adaptive sensory decisions
Source: Nat Commun. 2023 Nov 30;14:7879. doi: 10.1038/s41467-023-43432-7 (PMC10689451; doi:10.1038/s41467-023-43432-7)
Supplement: Supplementary file 4 — Source Data [file 41467_2023_43432_MOESM4_ESM.zip › Source data/Fig_2E.xlsx]

## Sheet: Sheet1
	tau
0	0.0401634
1	0.110263
2	0.111592
3	0.102284
4	0.0384818
5	0.0353814
6	0.0750968
7	0.128734
8	0.0398848
9	0.0493778
10	0.0413864
11	0.095743
12	0.0466219
13	0.111519
14	0.0763923
15	0.0328486
16	0.0922213
17	0.0670749
18	0.113907
19	0.10966
20	0.0340278
21	0.0627916
22	0.0535234
23	0.0624998
24	0.161101
25	0.0336966
26	0.0330822
27	0.0505376
28	0.0627998
29	0.0518446
30	0.095874
31	0.0847742
32	0.0522435
33	0.0884384
34	0.107974
35	0.126592
36	0.140099
37	0.0694543
38	0.0546359
39	0.079016
40	0.0466332
41	0.0872768
42	0.0643608
43	0.0853848
