# Supplementary material for: Targeted V1 comodulation supports task-adaptive sensory decisions
Source: Nat Commun. 2023 Nov 30;14:7879. doi: 10.1038/s41467-023-43432-7 (PMC10689451; doi:10.1038/s41467-023-43432-7)
Supplement: Supplementary file 4 — Source Data [file 41467_2023_43432_MOESM4_ESM.zip › Source data/Fig_4AB.xlsx]

## Sheet: Sheet1
monkey	day	block	task	prod
0	130806	14	2	0.0371457
0	130806	14	2	0.0122798
0	130806	14	2	0.0113386
0	130806	14	2	0.00891965
0	130806	14	2	0.00836984
0	130806	14	2	0.07941
0	130806	14	2	0.0109551
0	130806	14	2	0.0170519
0	130806	14	2	0.0169452
0	130806	14	2	0.0143861
0	130806	14	2	0.0385976
0	130806	14	2	0.00985515
0	130806	14	2	0.00749197
0	130806	14	2	0.00625388
0	130806	14	2	0.0154284
0	130806	14	2	0.00665091
0	130806	14	2	0.0105403
0	130806	14	2	0.00970865
0	130806	14	2	0.012493
0	130806	14	2	0.0112274
0	130806	14	2	0.0729714
0	130806	14	2	0.00546055
0	130806	14	2	0.0182113
0	130806	14	2	0.0112828
0	130806	14	2	0.0143708
0	130806	14	2	0.0134891
0	130806	14	2	0.0166365
0	130806	14	2	0.0113621
0	130806	14	2	0.00764003
0	130806	14	2	0.00693702
0	130806	14	2	0.0191868
0	130806	14	2	0.00752015
0	130806	14	2	0.115673
0	130806	14	2	0.00624303
0	130806	14	2	0.0101212
0	130806	14	2	0.0101426
0	130806	14	2	0.0186674
0	130806	14	2	0.00718561
0	130806	14	2	0.0137009
0	130806	14	2	0.0090932
0	130806	14	2	0.00917881
0	130806	14	2	0.00604525
0	130806	14	2	0.0118184
0	130806	14	2	0.023003
0	130806	14	2	0.00524414
0	130806	14	2	0.00880537
0	130806	14	2	0.0313816
0	130806	14	2	0.00772478
0	130806	14	2	0.00707088
0	130806	14	2	0.00544463
0	130806	14	2	0.0113365
0	130806	14	2	0.0138078
0	130806	14	2	0.00831974
0	130806	14	2	0.0151148
0	130806	14	2	0.014711
0	130806	14	2	0.00669805
0	130806	14	2	0.012192
0	130806	14	2	0.0144233
0	130806	14	2	0.0322072
0	130806	14	2	0.00824742
0	130806	14	2	0.00748889
0	130806	14	2	0.0289956
0	130806	14	2	0.00621872
0	130806	14	2	0.00676077
0	130806	14	2	0.00618953
0	130806	14	2	0.00831039
0	130806	14	2	0.0133476
0	130806	14	2	0.00959819
0	130806	14	2	0.0211108
0	130806	14	2	0.0145365
0	130806	14	2	0.0135041
0	130806	14	2	0.00598674
0	130806	14	2	0.00739699
0	130806	14	2	0.00929384
0	130806	15	2	0.0443681
0	130806	15	2	0.0321623
0	130806	15	2	0.0442258
0	130806	15	2	0.0641763
0	130806	15	2	0.0791598
0	130806	15	2	0.116823
0	130806	15	2	0.0754609
0	130806	15	2	0.132139
0	130806	15	2	0.0266488
0	130806	15	2	0.0193354
0	130806	15	2	0.0476322
0	130806	15	2	0.0874516
0	130806	15	2	0.0234661
0	130806	15	2	0.0467641
0	130806	15	2	0.203114
0	130806	15	2	0.0374122
0	130806	15	2	0.0907491
0	130806	15	2	0.0216774
0	130806	15	2	0.0462194
0	130806	15	2	0.082777
0	130806	15	2	0.0637894
0	130806	15	2	0.0483743
0	130806	15	2	0.0705372
0	130806	15	2	0.0190043
0	130806	15	2	0.0758392
0	130806	15	2	0.0291686
0	130806	15	2	0.0288792
0	130806	15	2	0.0744142
0	130806	15	2	0.0552024
0	130806	15	2	0.0439217
0	130806	15	2	0.0837572
0	130806	15	2	0.0454812
0	130806	15	2	0.0567429
0	130806	15	2	0.143225
0	130806	15	2	0.0896707
0	130806	15	2	0.0917434
0	130806	15	2	0.0935069
0	130806	15	2	0.075812
0	130806	15	2	0.0464511
0	130806	15	2	0.0342466
0	130806	15	2	0.0353621
0	130806	15	2	0.0473579
0	130806	15	2	0.0295759
0	130806	15	2	0.0798711
0	130806	15	2	0.0336528
0	130806	15	2	0.0898726
0	130806	15	2	0.0692702
0	130806	15	2	0.0356791
0	130806	15	2	0.0739533
0	130806	15	2	0.0655023
0	130806	15	2	0.0507956
0	130806	15	2	0.112268
0	130806	15	2	0.156087
0	130806	15	2	0.0537649
0	130806	15	2	0.0866077
0	130806	15	2	0.0824887
0	130806	15	2	0.165672
0	130806	15	2	0.0774342
0	130806	15	2	0.0483169
0	130806	15	2	0.0517927
0	130806	15	2	0.126958
0	130806	15	2	0.112237
0	130806	15	2	0.28459
0	130806	15	2	0.129857
0	130806	15	2	0.116147
0	130806	15	2	0.0672563
0	130806	15	2	0.0821172
0	130806	15	2	0.0491777
0	130806	15	2	0.0385488
0	130806	15	2	0.0076136
0	130806	15	2	0.0620751
0	130806	15	2	0.20234
0	130809	16	1	0.0322527
0	130809	16	1	0.0842734
0	130809	16	1	0.0367049
0	130809	16	1	0.0554787
0	130809	16	1	0.0181195
0	130809	16	1	0.0414058
0	130809	16	1	0.0884143
0	130809	16	1	0.032291
0	130809	16	1	0.0974113
0	130809	16	1	0.0319179
0	130809	16	1	0.0412499
0	130809	16	1	0.0234712
0	130809	16	1	0.056757
0	130809	16	1	0.0277954
0	130809	16	1	0.0596536
0	130809	16	1	0.0253588
0	130809	16	1	0.0537319
0	130809	16	1	0.0104134
0	130809	16	1	0.0283022
0	130809	16	1	0.0176767
0	130809	16	1	0.0165089
0	130809	16	1	0.210234
0	130809	16	1	0.0351062
0	130809	16	1	0.15579
0	130809	16	1	0.296367
0	130809	16	1	0.0246072
0	130809	16	1	0.117278
0	130809	16	1	0.0552918
0	130809	16	1	0.0482842
0	130809	16	1	0.0126199
0	130809	16	1	0.0424115
0	130809	16	1	0.0169633
0	130809	16	1	0.00525436
0	130809	16	1	0.0462397
0	130809	16	1	0.0192367
0	130809	16	1	0.0157571
0	130809	16	1	0.0345875
0	130809	16	1	0.0207674
0	130809	16	1	0.0323265
0	130809	16	1	0.0265175
0	130809	16	1	0.121649
0	130809	16	1	0.0573337
0	130809	16	1	0.00699601
0	130809	16	1	0.0611174
0	130809	16	1	0.126033
0	130809	16	1	0.0348116
0	130809	16	1	0.0377292
0	130809	16	1	0.0462872
0	130809	16	1	0.0400218
0	130809	16	1	0.040155
0	130809	16	1	0.0317074
0	130809	16	1	0.0439383
0	130809	16	1	0.119659
0	130809	16	1	0.0191583
0	130809	16	1	0.024923
0	130809	16	1	0.0323154
0	130809	16	1	0.112002
0	130809	16	1	0.0550033
0	130809	17	1	0.0461646
0	130809	17	1	0.0250898
0	130809	17	1	0.221014
0	130809	17	1	0.00561345
0	130809	17	1	0.0268245
0	130809	17	1	0.0640062
0	130809	17	1	0.101913
0	130809	17	1	0.0619322
0	130809	17	1	0.0642369
0	130809	17	1	0.033937
0	130809	17	1	0.0240405
0	130809	17	1	0.0389305
0	130809	17	1	0.0369235
0	130809	17	1	0.0325038
0	130809	17	1	0.0461113
0	130809	17	1	0.030637
0	130809	17	1	0.0733697
0	130809	17	1	0.0092506
0	130809	17	1	0.0470724
0	130809	17	1	0.118125
0	130809	17	1	0.0288033
0	130809	17	1	0.0319383
0	130809	17	1	0.0411776
0	130809	17	1	0.0351065
0	130809	17	1	0.0315343
0	130809	17	1	0.0689738
0	130809	17	1	0.0198586
0	130809	17	1	0.0128498
0	130809	17	1	0.0589499
0	130809	17	1	0.0141493
0	130809	17	1	0.137137
0	130809	17	1	0.0147174
0	130809	17	1	0.0405318
0	130809	17	1	0.0257158
0	130809	17	1	0.0415597
0	130809	17	1	0.0471248
0	130809	17	1	0.0570714
0	130809	17	1	0.0366983
0	130809	17	1	0.0448044
0	130809	17	1	0.0384253
0	130809	17	1	0.0461657
0	130809	17	1	0.0167982
0	130809	17	1	0.017068
0	130809	17	1	0.0344067
0	130809	17	1	0.0791214
0	130809	17	1	0.0474543
0	130809	17	1	0.0489836
0	130809	17	1	0.0959236
0	130809	17	1	0.0376406
0	130809	17	1	0.0409788
0	130809	17	1	0.0180658
0	130809	17	1	0.0373553
0	130809	17	1	0.0422185
0	130809	17	1	0.0273518
0	130809	17	1	0.0397822
0	130809	17	1	0.0693872
0	130809	17	1	0.0678306
0	130809	17	1	0.0574618
0	130809	17	1	0.10034
0	130809	17	1	0.0218528
0	130809	17	1	0.0771629
0	130809	17	1	0.0736304
0	130809	17	1	0.0234582
0	130809	17	1	0.0150307
0	130809	18	2	0.0856901
0	130809	18	2	0.0955308
0	130809	18	2	0.114184
0	130809	18	2	0.0796027
0	130809	18	2	0.110691
0	130809	18	2	0.0330144
0	130809	18	2	0.163389
0	130809	18	2	0.0639546
0	130809	18	2	0.0727856
0	130809	18	2	0.119311
0	130809	18	2	0.126264
0	130809	18	2	0.415025
0	130809	18	2	0.155187
0	130809	18	2	0.115522
0	130809	18	2	0.116814
0	130809	18	2	0.027026
0	130809	18	2	0.118957
0	130809	18	2	0.155726
0	130809	18	2	0.263236
0	130809	18	2	0.097224
0	130809	18	2	0.123005
0	130809	18	2	0.406361
0	130809	18	2	0.269793
0	130809	18	2	0.139293
0	130809	18	2	0.0683384
0	130809	18	2	0.232142
0	130809	18	2	0.114411
0	130809	18	2	0.0731296
0	130809	18	2	0.133405
0	130809	18	2	0.109637
0	130809	18	2	0.0854348
0	130809	18	2	0.116561
0	130809	18	2	0.0503057
0	130809	18	2	0.0949425
0	130809	18	2	0.16373
0	130809	18	2	0.11238
0	130809	18	2	0.231751
0	130809	18	2	0.156161
0	130809	18	2	0.156103
0	130809	18	2	0.122069
0	130809	18	2	0.195858
0	130809	18	2	0.102328
0	130809	18	2	0.0983132
0	130809	18	2	0.15156
0	130809	18	2	0.0756428
0	130809	18	2	0.282442
0	130809	18	2	0.135492
0	130809	18	2	0.149423
0	130809	18	2	0.0889992
0	130809	18	2	0.167449
0	130809	18	2	0.236801
0	130809	18	2	0.0991984
0	130809	18	2	0.152895
0	130809	18	2	0.115603
0	130809	18	2	0.0792876
0	130809	18	2	0.144844
0	130809	18	2	0.0916692
0	130809	18	2	0.158436
0	130809	19	2	0.000371643
0	130809	19	2	0.00110633
0	130809	19	2	0.000755696
0	130809	19	2	0.00766969
0	130809	19	2	0.000141753
0	130809	19	2	7.56196e-05
0	130809	19	2	0.0112898
0	130809	19	2	0.00135544
0	130809	19	2	0.0010023
0	130809	19	2	5.77757e-05
0	130809	19	2	0.00706299
0	130809	19	2	0.00338821
0	130809	19	2	0.0055055
0	130809	19	2	0.000457775
0	130809	19	2	0.000694425
0	130809	19	2	5.5576e-05
0	130809	19	2	0.0113373
0	130809	19	2	7.2082e-05
0	130809	19	2	0.000644006
0	130809	19	2	0.000809705
0	130809	19	2	0.000538772
0	130809	19	2	3.92299e-05
0	130809	19	2	0.00240864
0	130809	19	2	0.00150332
0	130809	19	2	0.00022574
0	130809	19	2	0.00146155
0	130809	19	2	0.00263137
0	130809	19	2	0.0370699
0	130809	19	2	0.000480714
0	130809	19	2	0.000150302
0	130809	19	2	0.00597143
0	130809	19	2	0.000727524
0	130809	19	2	0.0001897
0	130809	19	2	0.00136776
0	130809	19	2	0.00117742
0	130809	19	2	0.00235438
0	130809	19	2	4.47385e-05
0	130809	19	2	0.00157461
0	130809	19	2	0.00699321
0	130809	19	2	0.00300773
0	130809	19	2	0.0327559
0	130809	19	2	0.000135906
0	130809	19	2	0.000114266
0	130809	19	2	0.000451116
0	130809	19	2	0.00200597
0	130809	19	2	0.000767381
0	130809	19	2	0.00126821
0	130809	19	2	0.000532059
0	130809	19	2	0.00152661
0	130809	19	2	0.00135635
0	130809	19	2	0.000428766
0	130809	19	2	0.000823569
0	130809	19	2	0.000101374
0	130809	19	2	0.000531215
0	130809	19	2	0.0101031
0	130809	19	2	0.000207406
0	130809	19	2	0.00166288
0	130809	19	2	6.62788e-05
0	130809	19	2	0.00221447
0	130812	20	1	0.0201588
0	130812	20	1	0.197967
0	130812	20	1	0.0566735
0	130812	20	1	0.0876397
0	130812	20	1	0.0661992
0	130812	20	1	0.0390872
0	130812	20	1	0.0391847
0	130812	20	1	0.0306497
0	130812	20	1	0.04287
0	130812	20	1	0.099942
0	130812	20	1	0.0150496
0	130812	20	1	0.0148786
0	130812	20	1	0.020906
0	130812	20	1	0.0307537
0	130812	20	1	0.073058
0	130812	20	1	0.0130312
0	130812	20	1	0.0885096
0	130812	20	1	0.0305503
0	130812	20	1	0.0283998
0	130812	20	1	0.051403
0	130812	20	1	0.040648
0	130812	20	1	0.016366
0	130812	20	1	0.0393062
0	130812	20	1	0.0209897
0	130812	20	1	0.0332404
0	130812	20	1	0.0151263
0	130812	20	1	0.0811376
0	130812	20	1	0.0384154
0	130812	20	1	0.0505591
0	130812	20	1	0.0325852
0	130812	20	1	0.0742624
0	130812	20	1	0.0498874
0	130812	20	1	0.0271024
0	130812	20	1	0.0504224
0	130812	20	1	0.0450354
0	130812	20	1	0.0406706
0	130812	20	1	0.0168957
0	130812	20	1	0.0503578
0	130812	20	1	0.0583194
0	130812	20	1	0.0366295
0	130812	20	1	0.0608576
0	130812	20	1	0.0537633
0	130812	20	1	0.0648836
0	130812	20	1	0.0124107
0	130812	20	1	0.0667042
0	130812	20	1	0.208755
0	130812	20	1	0.132586
0	130812	20	1	0.0359126
0	130812	20	1	0.0759588
0	130812	20	1	0.0824847
0	130812	20	1	0.0805239
0	130812	20	1	0.0606968
0	130812	20	1	0.0357517
0	130812	20	1	0.0429555
0	130812	20	1	0.100386
0	130812	20	1	0.0732445
0	130812	20	1	0.034773
0	130812	20	1	0.03026
0	130812	20	1	0.068246
0	130812	20	1	0.0146476
0	130812	20	1	0.0689357
0	130812	20	1	0.0519331
0	130812	20	1	0.0222972
0	130812	20	1	0.0366775
0	130813	24	1	0.0229823
0	130813	24	1	0.0121681
0	130813	24	1	0.0336193
0	130813	24	1	0.020947
0	130813	24	1	0.014509
0	130813	24	1	0.0161731
0	130813	24	1	0.00671037
0	130813	24	1	0.0394182
0	130813	24	1	0.0137875
0	130813	24	1	0.0108634
0	130813	24	1	0.0200889
0	130813	24	1	0.416368
0	130813	24	1	0.0341716
0	130813	24	1	0.0133004
0	130813	24	1	0.0200221
0	130813	24	1	0.0304052
0	130813	24	1	0.0269926
0	130813	24	1	0.0203517
0	130813	24	1	0.0220763
0	130813	24	1	0.00571927
0	130813	24	1	0.0466618
0	130813	24	1	0.0825345
0	130813	24	1	0.0192348
0	130813	24	1	0.028121
0	130813	24	1	0.103496
0	130813	24	1	0.0380338
0	130813	24	1	0.03065
0	130813	24	1	0.0321088
0	130813	24	1	0.0127211
0	130813	24	1	0.0337446
0	130813	24	1	0.0156399
0	130813	24	1	0.0432835
0	130813	24	1	0.0100762
0	130813	24	1	0.0958964
0	130813	24	1	0.0461035
0	130813	24	1	0.0320871
0	130813	24	1	0.0367966
0	130813	24	1	0.0384065
0	130813	24	1	0.176721
0	130813	24	1	0.0671947
0	130813	24	1	0.0798492
0	130813	24	1	0.0151697
0	130813	24	1	0.00588787
0	130813	24	1	0.0453699
0	130813	24	1	0.0542646
0	130813	24	1	0.00980305
0	130813	24	1	0.0262465
0	130813	24	1	0.0314701
0	130813	24	1	0.0162658
0	130813	24	1	0.0248737
0	130813	24	1	0.00601053
0	130813	24	1	0.018052
0	130813	24	1	0.0549839
0	130813	24	1	0.036069
0	130813	24	1	0.0373034
0	130813	26	2	0.0889283
0	130813	26	2	0.0947457
0	130813	26	2	0.164103
0	130813	26	2	0.038985
0	130813	26	2	0.0394934
0	130813	26	2	0.233606
0	130813	26	2	0.0945153
0	130813	26	2	0.130148
0	130813	26	2	0.0661093
0	130813	26	2	0.0644349
0	130813	26	2	0.229968
0	130813	26	2	0.13806
0	130813	26	2	0.0614668
0	130813	26	2	0.082302
0	130813	26	2	0.14222
0	130813	26	2	0.103728
0	130813	26	2	0.072678
0	130813	26	2	0.0392849
0	130813	26	2	0.171015
0	130813	26	2	0.285707
0	130813	26	2	0.105849
0	130813	26	2	0.134455
0	130813	26	2	0.0615452
0	130813	26	2	0.224616
0	130813	26	2	0.151238
0	130813	26	2	0.0804732
0	130813	26	2	0.0519875
0	130813	26	2	0.140759
0	130813	26	2	0.0749095
0	130813	26	2	0.0570296
0	130813	26	2	0.10546
0	130813	26	2	0.0778229
0	130813	26	2	0.0733571
0	130813	26	2	0.1102
0	130813	26	2	0.0930105
0	130813	26	2	0.0963992
0	130813	26	2	0.0810217
0	130813	26	2	0.0873762
0	130813	26	2	0.0526014
0	130813	26	2	0.383266
0	130813	26	2	0.120227
0	130813	26	2	0.217053
0	130813	26	2	0.13081
0	130813	26	2	0.101566
0	130813	26	2	0.0320059
0	130813	26	2	0.0687687
0	130813	26	2	0.546988
0	130813	26	2	0.0790502
0	130813	26	2	0.0256201
0	130813	26	2	0.0654392
0	130813	26	2	0.0330664
0	130813	26	2	0.0398324
0	130813	26	2	0.0565858
0	130813	26	2	0.199601
0	130813	26	2	0.0748097
0	130813	26	2	0.121348
0	130813	26	2	0.0201116
0	130813	26	2	0.136676
0	130813	26	2	0.0709722
0	130813	26	2	0.14882
0	130813	26	2	0.0260064
0	130813	26	2	0.092748
0	130813	26	2	0.0297315
0	130813	26	2	0.137662
0	130813	26	2	0.0481942
0	130813	26	2	0.0602901
0	130813	26	2	0.163485
0	130813	26	2	0.0858605
0	130813	26	2	0.0986025
0	130813	26	2	0.0658024
0	130813	27	2	0.0133157
0	130813	27	2	0.0224101
0	130813	27	2	0.189178
0	130813	27	2	0.179078
0	130813	27	2	0.0199392
0	130813	27	2	0.0276542
0	130813	27	2	0.0205927
0	130813	27	2	0.0731526
0	130813	27	2	0.117418
0	130813	27	2	0.0469936
0	130813	27	2	0.0231782
0	130813	27	2	0.042508
0	130813	27	2	0.0329
0	130813	27	2	0.0501651
0	130813	27	2	0.0293252
0	130813	27	2	0.0536909
0	130813	27	2	0.0324632
0	130813	27	2	0.0497131
0	130813	27	2	0.039668
0	130813	27	2	0.17505
0	130813	27	2	0.0229754
0	130813	27	2	0.0780157
0	130813	27	2	0.268051
0	130813	27	2	0.0394856
0	130813	27	2	0.140933
0	130813	27	2	0.0346965
0	130813	27	2	0.0634451
0	130813	27	2	0.0309793
0	130813	27	2	0.0700631
0	130813	27	2	0.0615717
0	130813	27	2	0.168522
0	130813	27	2	0.0713048
0	130813	27	2	0.0802928
0	130813	27	2	0.0619005
0	130813	27	2	0.0433463
0	130813	27	2	0.0372928
0	130813	27	2	0.199243
0	130813	27	2	0.0264473
0	130813	27	2	0.073134
0	130813	27	2	0.0356809
0	130813	27	2	0.0495941
0	130813	27	2	0.0327177
0	130813	27	2	0.0299636
0	130813	27	2	0.0505469
0	130813	27	2	0.0424662
0	130813	27	2	0.0345308
0	130813	27	2	0.0911989
0	130813	27	2	0.0320885
0	130813	27	2	0.0498742
0	130813	27	2	0.0755563
0	130813	27	2	0.117299
0	130813	27	2	0.0500539
0	130813	27	2	0.084338
0	130813	27	2	0.0383193
0	130813	27	2	0.0514898
0	130813	27	2	0.0362095
0	130813	27	2	0.138533
0	130813	27	2	0.0434799
0	130813	27	2	0.0390653
0	130813	27	2	0.0822329
0	130813	27	2	0.00889452
0	130813	27	2	0.0938631
0	130813	27	2	0.0458905
0	130813	27	2	0.0819447
0	130813	27	2	0.0444597
0	130813	27	2	0.130521
0	130813	27	2	0.0209266
0	130813	27	2	0.0399576
0	130813	27	2	0.0880698
0	130813	27	2	0.057318
0	130813	27	2	0.028459
0	130813	27	2	0.0928917
0	130813	27	2	0.0235214
0	130813	27	2	0.0621086
0	130813	27	2	0.0368889
0	130813	27	2	0.105008
0	130813	27	2	0.0686509
0	130813	27	2	0.123053
0	130813	27	2	0.059299
0	130814	28	1	0.0410146
0	130814	28	1	0.0675937
0	130814	28	1	0.0573568
0	130814	28	1	0.0361969
0	130814	28	1	0.140849
0	130814	28	1	0.0424621
0	130814	28	1	0.0985234
0	130814	28	1	0.0422644
0	130814	28	1	0.0432457
0	130814	28	1	0.0634307
0	130814	28	1	0.0747189
0	130814	28	1	0.29836
0	130814	28	1	0.0603762
0	130814	28	1	0.0307508
0	130814	28	1	0.112698
0	130814	28	1	0.0999603
0	130814	28	1	0.125433
0	130814	28	1	0.194505
0	130814	28	1	0.174231
0	130814	28	1	0.0253596
0	130814	28	1	0.0513985
0	130814	28	1	0.16976
0	130814	28	1	0.061334
0	130814	28	1	0.0376926
0	130814	28	1	0.0177156
0	130814	28	1	0.175251
0	130814	28	1	0.122508
0	130814	28	1	0.0777098
0	130814	28	1	0.0783113
0	130814	28	1	0.054252
0	130814	28	1	0.0673939
0	130814	28	1	0.0383718
0	130814	28	1	0.0681257
0	130814	28	1	0.0620249
0	130814	28	1	0.0647024
0	130814	28	1	0.0521335
0	130814	28	1	0.0486652
0	130814	28	1	0.0807505
0	130814	28	1	0.0181623
0	130814	28	1	0.0628028
0	130814	28	1	0.021209
0	130814	28	1	0.0309243
0	130814	28	1	0.0302952
0	130814	28	1	0.042014
0	130814	28	1	0.0906805
0	130814	28	1	0.137329
0	130814	28	1	0.0970252
0	130814	28	1	0.0644471
0	130814	28	1	0.0464966
0	130814	28	1	0.186597
0	130814	28	1	0.139394
0	130814	28	1	0.0865801
0	130814	28	1	0.0814359
0	130814	28	1	0.141208
0	130814	28	1	0.0755301
0	130814	28	1	0.0332891
0	130814	28	1	0.0483892
0	130814	28	1	0.0564173
0	130814	28	1	0.0710675
0	130814	28	1	0.137205
0	130814	29	1	0.025688
0	130814	29	1	0.0462448
0	130814	29	1	0.0152323
0	130814	29	1	0.10997
0	130814	29	1	0.0279119
0	130814	29	1	0.03692
0	130814	29	1	0.106272
0	130814	29	1	0.0563252
0	130814	29	1	0.068405
0	130814	29	1	0.031184
0	130814	29	1	0.0252718
0	130814	29	1	0.039259
0	130814	29	1	0.0175542
0	130814	29	1	0.0636405
0	130814	29	1	0.0287805
0	130814	29	1	0.0239705
0	130814	29	1	0.0641565
0	130814	29	1	0.0371878
0	130814	29	1	0.0158626
0	130814	29	1	0.0241671
0	130814	29	1	0.0303881
0	130814	29	1	0.027464
0	130814	29	1	0.0448799
0	130814	29	1	0.0433984
0	130814	29	1	0.0208834
0	130814	29	1	0.0361895
0	130814	29	1	0.021622
0	130814	29	1	0.0501373
0	130814	29	1	0.00997822
0	130814	29	1	0.0520679
0	130814	29	1	0.0198126
0	130814	29	1	0.0201186
0	130814	29	1	0.039079
0	130814	29	1	0.0246814
0	130814	29	1	0.0167041
0	130814	29	1	0.0211066
0	130814	29	1	0.0380092
0	130814	29	1	0.0273172
0	130814	29	1	0.0188484
0	130814	29	1	0.0308154
0	130814	29	1	0.177025
0	130814	29	1	0.0173286
0	130814	29	1	0.0229236
0	130814	29	1	0.0459702
0	130814	29	1	0.0233654
0	130814	29	1	0.00201649
0	130814	29	1	0.0261312
0	130814	29	1	0.0339401
0	130814	29	1	0.0579664
0	130814	29	1	0.0356853
0	130814	29	1	0.0393846
0	130814	29	1	0.088111
0	130814	29	1	0.0573036
0	130814	29	1	0.0286573
0	130814	29	1	0.0146955
0	130814	29	1	0.037962
0	130814	29	1	0.0440292
0	130814	29	1	0.0158193
0	130814	29	1	0.0277548
0	130814	30	2	0.0611249
0	130814	30	2	0.0449213
0	130814	30	2	0.135331
0	130814	30	2	0.0492175
0	130814	30	2	0.0772078
0	130814	30	2	0.0297503
0	130814	30	2	0.0386534
0	130814	30	2	0.170206
0	130814	30	2	0.0665926
0	130814	30	2	0.0671944
0	130814	30	2	0.0470433
0	130814	30	2	0.056435
0	130814	30	2	0.0309511
0	130814	30	2	0.0286326
0	130814	30	2	0.0289679
0	130814	30	2	0.125048
0	130814	30	2	0.0542141
0	130814	30	2	0.0739253
0	130814	30	2	0.0512604
0	130814	30	2	0.0310005
0	130814	30	2	0.0175751
0	130814	30	2	0.0588578
0	130814	30	2	0.0204651
0	130814	30	2	0.0391041
0	130814	30	2	0.0440088
0	130814	30	2	0.041484
0	130814	30	2	0.0385111
0	130814	30	2	0.0784034
0	130814	30	2	0.0345578
0	130814	30	2	0.036797
0	130814	30	2	0.0669488
0	130814	30	2	0.0349077
0	130814	30	2	0.0619795
0	130814	30	2	0.0797367
0	130814	30	2	0.0252011
0	130814	30	2	0.0726465
0	130814	30	2	0.0451683
0	130814	30	2	0.0488648
0	130814	30	2	0.0280923
0	130814	30	2	0.0917808
0	130814	30	2	0.0390032
0	130814	30	2	0.0745272
0	130814	30	2	0.06375
0	130814	30	2	0.0264553
0	130814	30	2	0.0896032
0	130814	30	2	0.042667
0	130814	30	2	0.0454372
0	130814	30	2	0.155253
0	130814	30	2	0.0302135
0	130814	30	2	0.0503432
0	130814	30	2	0.13938
0	130814	30	2	0.0169852
0	130814	30	2	0.109169
0	130814	30	2	0.0426075
0	130814	30	2	0.0230725
0	130814	30	2	0.0359915
0	130814	30	2	0.048775
0	130814	30	2	0.0448452
0	130814	30	2	0.0277468
0	130814	30	2	0.0357421
0	130814	30	2	0.0261001
0	130814	30	2	0.011897
0	130814	30	2	0.0270836
0	130814	30	2	0.0649535
0	130814	30	2	0.0436508
0	130814	30	2	0.0997457
0	130814	30	2	0.0397494
0	130814	30	2	0.0216186
0	130814	30	2	0.0228285
0	130814	30	2	0.0431
0	130814	30	2	0.0543243
0	130814	30	2	0.0880699
0	130814	30	2	0.0835178
0	130814	31	2	0.0400694
0	130814	31	2	0.0511764
0	130814	31	2	0.0170694
0	130814	31	2	0.0402764
0	130814	31	2	0.0772756
0	130814	31	2	0.0305217
0	130814	31	2	0.0216058
0	130814	31	2	0.0298735
0	130814	31	2	0.0275614
0	130814	31	2	0.0202624
0	130814	31	2	0.0427797
0	130814	31	2	0.0278593
0	130814	31	2	0.0198377
0	130814	31	2	0.0514619
0	130814	31	2	0.043695
0	130814	31	2	0.0317024
0	130814	31	2	0.0314768
0	130814	31	2	0.150699
0	130814	31	2	0.0181866
0	130814	31	2	0.0433428
0	130814	31	2	0.019928
0	130814	31	2	0.0300993
0	130814	31	2	0.0231393
0	130814	31	2	0.177208
0	130814	31	2	0.0781713
0	130814	31	2	0.0255013
0	130814	31	2	0.0209537
0	130814	31	2	0.0197917
0	130814	31	2	0.0205842
0	130814	31	2	0.0654776
0	130814	31	2	0.0256865
0	130814	31	2	0.0732868
0	130814	31	2	0.0178488
0	130814	31	2	0.0242828
0	130814	31	2	0.0325811
0	130814	31	2	0.0358435
0	130814	31	2	0.0137374
0	130814	31	2	0.0437358
0	130814	31	2	0.0517527
0	130814	31	2	0.0266139
0	130814	31	2	0.0167612
0	130814	31	2	0.0241162
0	130814	31	2	0.023366
0	130814	31	2	0.0393486
0	130814	31	2	0.0214693
0	130814	31	2	0.0156699
0	130814	31	2	0.0125527
0	130814	31	2	0.0511342
0	130814	31	2	0.0436472
0	130814	31	2	0.024374
0	130814	31	2	0.0193067
0	130814	31	2	0.0114812
0	130814	31	2	0.0249706
0	130814	31	2	0.0210831
0	130814	31	2	0.0060162
0	130814	31	2	0.00864901
0	130814	31	2	0.0485982
0	130814	31	2	0.029338
0	130814	31	2	0.0424317
0	130814	31	2	0.0300663
0	130814	31	2	0.0253767
0	130814	31	2	0.031339
0	130814	31	2	0.0749863
0	130814	31	2	0.0250271
0	130814	31	2	0.0122971
0	130814	31	2	0.0383192
0	130814	31	2	0.0184875
0	130814	31	2	0.0276941
0	130814	31	2	0.0309264
0	130817	32	1	0.0957387
0	130817	32	1	0.0428903
0	130817	32	1	0.0419104
0	130817	32	1	0.20555
0	130817	32	1	0.0413047
0	130817	32	1	0.0656808
0	130817	32	1	0.0507692
0	130817	32	1	0.0252397
0	130817	32	1	0.072193
0	130817	32	1	0.125814
0	130817	32	1	0.0317484
0	130817	32	1	0.0314537
0	130817	32	1	0.0444897
0	130817	32	1	0.066066
0	130817	32	1	0.0956319
0	130817	32	1	0.0121844
0	130817	32	1	0.0239547
0	130817	32	1	0.0476339
0	130817	32	1	0.0360447
0	130817	32	1	0.0738992
0	130817	32	1	0.0625916
0	130817	32	1	0.048637
0	130817	32	1	0.0459202
0	130817	32	1	0.246862
0	130817	32	1	0.108655
0	130817	32	1	0.138739
0	130817	32	1	0.287513
0	130817	32	1	0.0227447
0	130817	32	1	0.24094
0	130817	32	1	0.186334
0	130817	32	1	0.0798452
0	130817	32	1	0.0267817
0	130817	32	1	0.0265766
0	130817	32	1	0.0364027
0	130817	32	1	0.0585403
0	130817	32	1	0.245453
0	130817	32	1	0.018996
0	130817	32	1	0.0401201
0	130817	32	1	0.148136
0	130817	32	1	0.040617
0	130817	32	1	0.0693092
0	130817	32	1	0.0562928
0	130817	32	1	0.0608514
0	130817	32	1	0.124904
0	130817	32	1	0.051872
0	130817	32	1	0.0598965
0	130817	32	1	0.0358934
0	130817	32	1	0.0620644
0	130817	32	1	0.0510413
0	130817	32	1	0.266052
0	130817	32	1	0.162329
0	130817	32	1	0.337142
0	130817	32	1	0.0440115
0	130817	32	1	0.0167285
0	130817	32	1	0.0506741
0	130817	32	1	0.10739
0	130817	32	1	0.383144
0	130817	32	1	0.0441544
0	130817	32	1	0.098539
0	130817	32	1	0.0450971
0	130817	32	1	0.0605439
0	130817	32	1	0.162315
0	130817	32	1	0.0460473
0	130817	32	1	0.0925611
0	130817	32	1	0.0490744
0	130821	35	1	0.000292773
0	130821	35	1	0.000353813
0	130821	35	1	0.000388298
0	130821	35	1	0.000186867
0	130821	35	1	0.000455889
0	130821	35	1	0.000391808
0	130821	35	1	0.000433925
0	130821	35	1	0.000693685
0	130821	35	1	0.00104707
0	130821	35	1	0.000743297
0	130821	35	1	0.00610535
0	130821	35	1	0.000572315
0	130821	35	1	0.000503247
0	130821	35	1	0.00106237
0	130821	35	1	0.000773881
0	130821	35	1	0.00148149
0	130821	35	1	0.000815785
0	130821	35	1	0.00397939
0	130821	35	1	0.00252681
0	130821	35	1	0.000972865
0	130821	35	1	0.000650544
0	130821	35	1	0.000938604
0	130821	35	1	0.000316965
0	130821	35	1	0.00100591
0	130821	35	1	0.000272448
0	130821	35	1	0.000285777
0	130821	35	1	0.00120705
0	130821	35	1	0.00212793
0	130821	35	1	0.000469041
0	130821	35	1	0.000581419
0	130821	35	1	0.0010395
0	130821	35	1	0.000240422
0	130821	35	1	0.000282283
0	130821	35	1	0.000812459
0	130821	35	1	0.000422242
0	130821	35	1	0.000678441
0	130821	35	1	0.000458591
0	130821	35	1	0.0002983
0	130821	35	1	0.000531964
0	130821	35	1	0.000643442
0	130821	35	1	0.000348731
0	130821	35	1	0.0011367
0	130821	35	1	0.00782066
0	130821	35	1	0.000556893
0	130821	35	1	0.000255916
0	130821	35	1	0.00102482
0	130821	35	1	0.00116278
0	130821	35	1	0.000479476
0	130821	35	1	0.00034463
0	130821	35	1	0.000557926
0	130821	35	1	0.000424276
0	130821	35	1	0.00130459
0	130821	35	1	0.000584035
0	130821	35	1	0.000829347
0	130821	35	1	0.000320735
0	130821	35	1	0.00103737
0	130821	35	1	0.000885033
0	130821	35	1	0.00202753
0	130821	35	1	0.00371456
0	130821	35	1	0.000418851
0	130821	35	1	0.000865935
0	130821	35	1	0.000328299
0	130821	35	1	0.00112689
0	130821	35	1	0.00910755
0	130821	37	2	0.119097
0	130821	37	2	0.0573761
0	130821	37	2	0.0617158
0	130821	37	2	0.0239436
0	130821	37	2	0.0292883
0	130821	37	2	0.0816913
0	130821	37	2	0.0319462
0	130821	37	2	0.0843203
0	130821	37	2	0.0783918
0	130821	37	2	0.492752
0	130821	37	2	0.113604
0	130821	37	2	0.186712
0	130821	37	2	0.12125
0	130821	37	2	0.111171
0	130821	37	2	0.0710335
0	130821	37	2	0.0559048
0	130821	37	2	0.127826
0	130821	37	2	0.049591
0	130821	37	2	0.342454
0	130821	37	2	0.0540301
0	130821	37	2	0.0903441
0	130821	37	2	0.0505767
0	130821	37	2	0.147361
0	130821	37	2	0.103027
0	130821	37	2	0.0119429
0	130821	37	2	0.0272455
0	130821	37	2	0.0626372
0	130821	37	2	0.0888976
0	130821	37	2	0.476769
0	130821	37	2	0.0868666
0	130821	37	2	0.100429
0	130821	37	2	0.0591849
0	130821	37	2	0.0739648
0	130821	37	2	0.0869107
0	130821	37	2	0.109851
0	130821	37	2	0.0464439
0	130821	37	2	0.049689
0	130821	37	2	0.0752309
0	130821	37	2	0.149175
0	130821	37	2	0.0687128
0	130821	37	2	0.182924
0	130821	37	2	0.144442
0	130821	37	2	0.0521855
0	130821	37	2	0.0949523
0	130821	37	2	0.072503
0	130821	37	2	0.0131338
0	130821	37	2	0.153765
0	130821	37	2	0.0362402
0	130821	37	2	0.0760991
0	130821	37	2	0.0727224
0	130821	37	2	0.0814322
0	130821	37	2	0.242822
0	130821	37	2	0.0835361
0	130821	37	2	0.0800528
0	130821	37	2	0.089868
0	130821	37	2	0.06396
0	130821	37	2	0.0950786
0	130821	37	2	0.0886812
0	130821	37	2	0.134762
0	130821	37	2	0.0400585
0	130821	37	2	0.123572
0	130821	37	2	0.0305406
0	130821	37	2	0.272907
0	130821	37	2	0.0970186
0	130821	37	2	0.0384699
0	130821	37	2	0.0348581
0	130821	37	2	0.0157762
0	130821	37	2	0.0503118
0	130822	38	1	0.0269237
0	130822	38	1	0.10209
0	130822	38	1	0.170143
0	130822	38	1	0.0254587
0	130822	38	1	0.105767
0	130822	38	1	0.0507627
0	130822	38	1	0.0898424
0	130822	38	1	0.374015
0	130822	38	1	0.0440237
0	130822	38	1	0.0489853
0	130822	38	1	0.138831
0	130822	38	1	0.0782832
0	130822	38	1	0.0771342
0	130822	38	1	0.711355
0	130822	38	1	0.113488
0	130822	38	1	0.0953868
0	130822	38	1	0.107241
0	130822	38	1	0.0711773
0	130822	38	1	0.057387
0	130822	38	1	0.131915
0	130822	38	1	0.141944
0	130822	38	1	0.169398
0	130822	38	1	0.214745
0	130822	38	1	0.121938
0	130822	38	1	0.0895566
0	130822	38	1	0.0607673
0	130822	38	1	0.181639
0	130822	38	1	0.0367559
0	130822	38	1	0.14465
0	130822	38	1	0.0604324
0	130822	38	1	0.184215
0	130822	38	1	0.359545
0	130822	38	1	0.317435
0	130822	38	1	0.0459335
0	130822	38	1	0.0995447
0	130822	38	1	0.051573
0	130822	38	1	0.116319
0	130822	38	1	0.19157
0	130822	38	1	0.102047
0	130822	38	1	0.461237
0	130822	38	1	0.114866
0	130822	38	1	0.239391
0	130822	38	1	0.0633491
0	130822	38	1	0.0953741
0	130822	38	1	0.359689
0	130822	38	1	0.101278
0	130822	38	1	0.0836602
0	130822	38	1	0.0738101
0	130822	38	1	0.0654063
0	130822	38	1	0.10205
0	130822	38	1	0.119853
0	130822	38	1	0.0631393
0	130822	38	1	0.0945412
0	130822	38	1	0.105969
0	130822	38	1	0.122864
0	130822	38	1	0.123386
0	130822	38	1	0.354314
0	130822	38	1	0.143317
0	130822	38	1	0.075016
0	130822	39	1	0.0631507
0	130822	39	1	0.0665814
0	130822	39	1	0.0224169
0	130822	39	1	0.0320718
0	130822	39	1	0.0162022
0	130822	39	1	0.0260449
0	130822	39	1	0.0406934
0	130822	39	1	0.0362872
0	130822	39	1	0.0425681
0	130822	39	1	0.0176168
0	130822	39	1	0.0474439
0	130822	39	1	0.0477866
0	130822	39	1	0.0330918
0	130822	39	1	0.0355386
0	130822	39	1	0.0500923
0	130822	39	1	0.0128736
0	130822	39	1	0.185271
0	130822	39	1	0.0679963
0	130822	39	1	0.0160792
0	130822	39	1	0.0396301
0	130822	39	1	0.016589
0	130822	39	1	0.0393375
0	130822	39	1	0.0339813
0	130822	39	1	0.0261371
0	130822	39	1	0.0400052
0	130822	39	1	0.0195552
0	130822	39	1	0.045248
0	130822	39	1	0.143726
0	130822	39	1	0.0243887
0	130822	39	1	0.0190484
0	130822	39	1	0.0541877
0	130822	39	1	0.0449073
0	130822	39	1	0.08198
0	130822	39	1	0.0307134
0	130822	39	1	0.0824069
0	130822	39	1	0.0789759
0	130822	39	1	0.0217724
0	130822	39	1	0.344529
0	130822	39	1	0.0976438
0	130822	39	1	0.0487037
0	130822	39	1	0.0996286
0	130822	39	1	0.0486492
0	130822	39	1	0.0335778
0	130822	39	1	0.0264169
0	130822	39	1	0.0365183
0	130822	39	1	0.0347843
0	130822	39	1	0.0618193
0	130822	39	1	0.0288963
0	130822	39	1	0.0607727
0	130822	39	1	0.0485809
0	130822	39	1	0.101529
0	130822	39	1	0.0420592
0	130822	39	1	0.114429
0	130822	39	1	0.0510599
0	130822	39	1	0.00714156
0	130822	39	1	0.0239162
0	130822	39	1	0.0279143
0	130822	39	1	0.052621
0	130822	39	1	0.0837901
0	130822	39	1	0.0304274
0	130822	39	1	0.0471285
0	130822	39	1	0.198542
0	130822	39	1	0.0527454
0	130822	39	1	0.033174
0	130822	39	1	0.0706558
0	130822	39	1	0.0212513
0	130822	40	2	0.272695
0	130822	40	2	0.0545107
0	130822	40	2	0.0678229
0	130822	40	2	0.122943
0	130822	40	2	0.107578
0	130822	40	2	0.144514
0	130822	40	2	0.0696541
0	130822	40	2	0.0852076
0	130822	40	2	0.145185
0	130822	40	2	0.0208403
0	130822	40	2	0.0341256
0	130822	40	2	0.150884
0	130822	40	2	0.0716653
0	130822	40	2	0.0365323
0	130822	40	2	0.128962
0	130822	40	2	0.0465869
0	130822	40	2	0.0537107
0	130822	40	2	0.00988495
0	130822	40	2	0.0414408
0	130822	40	2	0.0591658
0	130822	40	2	0.0331134
0	130822	40	2	0.0371648
0	130822	40	2	0.0566564
0	130822	40	2	0.0229139
0	130822	40	2	0.0452615
0	130822	40	2	0.0422061
0	130822	40	2	0.0631116
0	130822	40	2	0.0902966
0	130822	40	2	0.106269
0	130822	40	2	0.0433293
0	130822	40	2	0.0981519
0	130822	40	2	0.062294
0	130822	40	2	0.357591
0	130822	40	2	0.0867209
0	130822	40	2	0.0742424
0	130822	40	2	0.80059
0	130822	40	2	0.0471116
0	130822	40	2	0.0501879
0	130822	40	2	0.0386525
0	130822	40	2	0.0704117
0	130822	40	2	0.0950893
0	130822	40	2	0.0580016
0	130822	40	2	0.0290149
0	130822	40	2	0.0211086
0	130822	40	2	0.0416838
0	130822	40	2	0.0288789
0	130822	40	2	0.0661486
0	130822	40	2	0.075755
0	130822	40	2	0.048464
0	130822	40	2	0.0911059
0	130822	40	2	0.0779274
0	130822	40	2	0.0843622
0	130822	40	2	0.0782276
0	130822	40	2	0.0382954
0	130822	40	2	0.0730485
0	130822	40	2	0.0465969
0	130822	40	2	0.0331488
0	130822	40	2	0.066688
0	130822	40	2	0.0840137
0	130822	40	2	0.430371
0	130822	40	2	0.269522
0	130822	40	2	0.0770411
0	130822	40	2	0.0294679
0	130822	40	2	0.0362081
0	130822	40	2	0.0434699
0	130822	40	2	0.091459
0	130822	40	2	0.0864624
0	130822	41	2	0.0249289
0	130822	41	2	0.313853
0	130822	41	2	1.18747
0	130822	41	2	0.167008
0	130822	41	2	0.212802
0	130822	41	2	0.153805
0	130822	41	2	0.46855
0	130822	41	2	0.0412699
0	130822	41	2	0.0861423
0	130822	41	2	0.41466
0	130822	41	2	0.453894
0	130822	41	2	0.115133
0	130822	41	2	0.0639775
0	130822	41	2	0.247403
0	130822	41	2	0.144509
0	130822	41	2	0.304278
0	130822	41	2	0.226397
0	130822	41	2	0.275675
0	130822	41	2	0.130998
0	130822	41	2	0.0920961
0	130822	41	2	0.109341
0	130822	41	2	0.135342
0	130822	41	2	0.166413
0	130822	41	2	0.222612
0	130822	41	2	0.162277
0	130824	42	1	0.0631277
0	130824	42	1	0.134696
0	130824	42	1	0.115489
0	130824	42	1	0.0579456
0	130824	42	1	0.0961299
0	130824	42	1	0.141579
0	130824	42	1	0.0922573
0	130824	42	1	0.0443542
0	130824	42	1	0.16293
0	130824	42	1	0.0878778
0	130824	42	1	0.0690311
0	130824	42	1	0.162331
0	130824	42	1	0.102612
0	130824	42	1	0.194006
0	130824	42	1	0.199207
0	130824	42	1	0.125829
0	130824	42	1	0.174084
0	130824	42	1	0.0848711
0	130824	42	1	0.163637
0	130824	42	1	0.0839233
0	130824	42	1	0.0212955
0	130824	42	1	0.129896
0	130824	42	1	0.045282
0	130824	42	1	0.345825
0	130824	42	1	0.111161
0	130824	42	1	0.0679918
0	130824	42	1	0.120827
0	130824	42	1	0.131532
0	130824	42	1	0.138524
0	130824	42	1	0.141957
0	130824	42	1	0.127509
0	130824	42	1	0.0712705
0	130824	42	1	0.169919
0	130824	42	1	0.0602782
0	130824	42	1	0.138172
0	130824	42	1	0.184498
0	130824	42	1	0.0926548
0	130824	42	1	0.103534
0	130824	42	1	0.0851695
0	130824	42	1	0.0516303
0	130824	42	1	0.0835428
0	130824	42	1	0.0820691
0	130824	42	1	0.105042
0	130824	42	1	0.099068
0	130824	42	1	0.109741
0	130824	42	1	0.151757
0	130824	42	1	0.107496
0	130824	42	1	0.0754938
0	130824	42	1	0.17579
0	130824	42	1	0.187738
0	130824	42	1	0.0914103
0	130824	42	1	0.11569
0	130824	42	1	0.257006
0	130824	42	1	0.179844
0	130824	42	1	0.441994
0	130824	42	1	0.142199
0	130824	42	1	0.067525
0	130824	42	1	0.0961367
0	130824	42	1	0.508638
0	130824	42	1	0.286296
0	130824	42	1	0.0692271
0	130824	43	1	0.133646
0	130824	43	1	0.0746914
0	130824	43	1	0.602085
0	130824	43	1	0.340236
0	130824	43	1	0.142446
0	130824	43	1	0.422118
0	130824	43	1	0.0912161
0	130824	43	1	0.166126
0	130824	43	1	0.29631
0	130824	43	1	0.094844
0	130824	43	1	0.231218
0	130824	43	1	0.0783096
0	130824	43	1	0.0561286
0	130824	43	1	0.0975311
0	130824	43	1	0.20866
0	130824	43	1	0.075362
0	130824	43	1	0.148229
0	130824	43	1	0.150805
0	130824	43	1	0.146355
0	130824	43	1	0.193104
0	130824	43	1	0.439726
0	130824	43	1	0.0856379
0	130824	43	1	0.179601
0	130824	43	1	0.0780606
0	130824	43	1	0.31002
0	130824	43	1	0.0861636
0	130824	43	1	0.305545
0	130824	43	1	0.166838
0	130824	43	1	0.222943
0	130824	43	1	0.922941
0	130824	43	1	0.169962
0	130824	43	1	0.16001
0	130824	43	1	0.116912
0	130824	43	1	0.110992
0	130824	43	1	0.208711
0	130824	43	1	0.0413619
0	130824	43	1	0.122556
0	130824	43	1	0.148752
0	130824	43	1	0.250966
0	130824	43	1	0.242728
0	130824	43	1	0.107699
0	130824	43	1	0.163821
0	130824	43	1	0.116061
0	130824	43	1	0.120512
0	130824	43	1	0.120365
0	130824	43	1	0.230601
0	130824	43	1	0.132571
0	130824	43	1	0.20698
0	130824	43	1	0.16377
0	130824	43	1	0.21664
0	130824	43	1	0.151326
0	130824	43	1	0.109234
0	130824	43	1	0.259225
0	130824	43	1	0.139506
0	130824	43	1	0.113081
0	130824	43	1	0.1432
0	130824	43	1	0.115119
0	130824	44	2	0.0699286
0	130824	44	2	0.384542
0	130824	44	2	0.176586
0	130824	44	2	0.176608
0	130824	44	2	0.10675
0	130824	44	2	0.0595207
0	130824	44	2	0.394755
0	130824	44	2	0.102657
0	130824	44	2	0.0951358
0	130824	44	2	0.130742
0	130824	44	2	0.332303
0	130824	44	2	0.0710457
0	130824	44	2	0.0925184
0	130824	44	2	0.105571
0	130824	44	2	0.0288818
0	130824	44	2	0.034718
0	130824	44	2	0.0444458
0	130824	44	2	0.0924467
0	130824	44	2	0.122905
0	130824	44	2	0.159959
0	130824	44	2	0.253081
0	130824	44	2	0.093541
0	130824	44	2	0.138793
0	130824	44	2	0.0575279
0	130824	44	2	0.0994272
0	130824	44	2	0.177924
0	130824	44	2	0.162728
0	130824	44	2	0.110372
0	130824	44	2	0.0639632
0	130824	44	2	0.0777582
0	130824	44	2	0.1023
0	130824	44	2	0.167509
0	130824	44	2	0.0936684
0	130824	44	2	0.100892
0	130824	44	2	0.117342
0	130824	44	2	0.708487
0	130824	44	2	0.951071
0	130824	44	2	0.0768788
0	130824	44	2	0.31115
0	130824	44	2	0.127556
0	130824	44	2	0.135288
0	130824	44	2	0.122511
0	130824	44	2	0.091386
0	130824	44	2	0.184739
0	130824	44	2	0.119893
0	130824	44	2	0.101876
0	130824	44	2	0.0624416
0	130824	44	2	0.608211
0	130824	44	2	0.0578184
0	130824	44	2	0.277136
0	130824	44	2	0.14994
0	130824	44	2	0.122323
0	130824	44	2	0.216725
0	130824	44	2	0.0951849
0	130824	44	2	0.130479
0	130824	44	2	0.10166
0	130824	44	2	0.0305196
0	130824	44	2	0.0785729
0	130824	44	2	0.0773345
0	130824	44	2	0.144721
0	130824	45	2	0.0226532
0	130824	45	2	0.0656677
0	130824	45	2	0.192622
0	130824	45	2	0.085141
0	130824	45	2	0.0687401
0	130824	45	2	0.0441483
0	130824	45	2	0.232564
0	130824	45	2	0.0376097
0	130824	45	2	0.027355
0	130824	45	2	0.0223892
0	130824	45	2	0.127001
0	130824	45	2	0.113019
0	130824	45	2	0.0663625
0	130824	45	2	0.0902346
0	130824	45	2	0.032523
0	130824	45	2	0.357375
0	130824	45	2	0.0409481
0	130824	45	2	0.0385026
0	130824	45	2	0.0289236
0	130824	45	2	0.0213215
0	130824	45	2	0.0270935
0	130824	45	2	0.106961
0	130824	45	2	0.0358768
0	130824	45	2	0.0172703
0	130824	45	2	0.0193456
0	130824	45	2	0.026648
0	130824	45	2	0.0925559
0	130824	45	2	0.0418737
0	130824	45	2	0.0122505
0	130824	45	2	0.0388272
0	130824	45	2	0.0685228
0	130824	45	2	0.0492817
0	130824	45	2	0.0465126
0	130824	45	2	0.0530365
0	130824	45	2	0.0219175
0	130824	45	2	0.0345207
0	130824	45	2	0.0523782
0	130824	45	2	0.0290416
0	130824	45	2	0.0984778
0	130824	45	2	0.0126184
0	130824	45	2	0.256248
0	130824	45	2	0.0252615
0	130824	45	2	0.0275254
0	130824	45	2	0.0637908
0	130824	45	2	0.0212254
0	130824	45	2	0.061347
0	130824	45	2	0.0493127
0	130824	45	2	0.0480266
0	130824	45	2	0.018188
0	130824	45	2	0.0669587
0	130824	45	2	0.00707717
0	130824	45	2	0.0282935
0	130824	45	2	0.0126858
0	130824	45	2	0.00612566
0	130824	45	2	0.0542007
0	130824	45	2	0.0312879
0	130824	45	2	0.0238621
0	130824	45	2	0.0334031
0	130824	45	2	0.0437972
0	130824	45	2	0.0464537
0	130824	45	2	0.0190726
0	130824	45	2	0.029662
0	130824	45	2	0.00439937
0	130925	48	2	0.00192559
0	130925	48	2	0.00495578
0	130925	48	2	0.00228338
0	130925	48	2	0.0043018
0	130925	48	2	0.00126419
0	130925	48	2	0.0049851
0	130925	48	2	0.00201286
0	130925	48	2	0.00538515
0	130925	48	2	0.00760512
0	130925	48	2	0.00240605
0	130925	48	2	0.00308113
0	130925	48	2	0.00365442
0	130925	48	2	0.00305488
0	130925	48	2	0.0358008
0	130925	48	2	0.00218812
0	130925	48	2	0.00508095
0	130925	48	2	0.00235618
0	130925	48	2	0.0018797
0	130925	48	2	0.00278351
0	130925	48	2	0.00242432
0	130925	48	2	0.00320588
0	130925	48	2	0.00314772
0	130925	48	2	0.00183642
0	130925	48	2	0.0041688
0	130925	48	2	0.00558021
0	130925	48	2	0.00406109
0	130925	48	2	0.00349457
0	130925	48	2	0.0026963
0	130925	48	2	0.00452016
0	130925	48	2	0.00156268
0	130925	48	2	0.00251345
0	130925	48	2	0.00566567
0	130925	48	2	0.0018423
0	130925	48	2	0.00332719
0	130925	48	2	0.00202619
0	130925	48	2	0.00256544
0	130925	48	2	0.0022539
0	130925	48	2	0.00273166
0	130925	48	2	0.00125599
0	130925	48	2	0.00198587
0	130925	48	2	0.00521412
0	130925	48	2	0.00218874
0	130925	48	2	0.00241443
0	130925	48	2	0.0178533
0	130925	48	2	0.0179509
0	130925	48	2	0.00574468
0	130925	48	2	0.00313814
0	130925	48	2	0.0013624
0	130925	48	2	0.00478871
0	130925	48	2	0.0134716
0	130925	48	2	0.034567
0	130925	48	2	0.0137344
0	130925	48	2	0.00181989
0	130925	48	2	0.00886636
0	130925	48	2	0.00370064
0	130925	48	2	0.00153118
0	130925	48	2	0.00169829
0	130925	48	2	0.00336631
0	130925	48	2	0.00221062
0	130925	48	2	0.00250748
0	130925	48	2	0.0098618
0	130925	48	2	0.00337802
0	130925	48	2	0.0115073
0	130925	48	2	0.00398272
0	130925	48	2	0.0033168
0	130925	48	2	0.00252695
0	130925	48	2	0.00358723
0	130926	50	1	0.400299
0	130926	50	1	0.150342
0	130926	50	1	0.161719
0	130926	50	1	0.316601
0	130926	50	1	0.13481
0	130926	50	1	0.381722
0	130926	50	1	0.161857
0	130926	50	1	0.176978
0	130926	50	1	0.115159
0	130926	50	1	0.467608
0	130926	50	1	0.403074
0	130926	50	1	0.215313
0	130926	50	1	0.1521
0	130926	50	1	0.180175
0	130926	50	1	0.189995
0	130926	50	1	0.143173
0	130926	50	1	0.144972
0	130926	50	1	0.118944
0	130926	50	1	0.745882
0	130926	50	1	0.0568866
0	130926	50	1	0.119174
0	130926	50	1	0.215786
0	130926	50	1	0.220189
0	130926	50	1	0.253127
0	130926	50	1	0.841182
0	130926	50	1	0.24529
0	130926	50	1	0.213367
0	130926	50	1	0.190646
0	130926	50	1	0.113269
0	130926	50	1	0.113861
0	130926	50	1	0.253609
0	130926	50	1	0.136512
0	130926	50	1	0.175095
0	130926	50	1	0.0962675
0	130926	50	1	0.142877
0	130926	50	1	0.147698
0	130926	50	1	0.181933
0	130926	50	1	0.117508
0	130926	50	1	0.15654
0	130926	50	1	0.198872
0	130926	50	1	0.209105
0	130926	50	1	0.231425
0	130926	50	1	0.0964059
0	130926	50	1	0.210978
0	130926	50	1	0.286005
0	130926	50	1	0.194842
0	130926	50	1	0.075151
0	130926	50	1	0.435619
0	130926	50	1	0.296028
0	130926	50	1	0.245415
0	130926	50	1	0.0847055
0	130926	50	1	0.248404
0	130926	50	1	1.9417
0	130926	50	1	0.11639
0	130926	50	1	0.509132
0	130926	50	1	0.107368
0	130926	50	1	0.202675
0	130926	50	1	0.18589
0	130926	50	1	0.275481
0	130926	50	1	0.547808
0	130926	50	1	0.0438843
0	130926	50	1	0.179432
0	130926	50	1	0.0778001
0	130926	50	1	0.723962
0	130926	50	1	0.526924
0	130926	50	1	0.213344
0	130926	51	1	0.0904469
0	130926	51	1	0.141576
0	130926	51	1	1.73738
0	130926	51	1	2.91758
0	130926	51	1	0.139194
0	130926	51	1	0.178247
0	130926	51	1	0.323362
0	130926	51	1	0.172515
0	130926	51	1	0.219003
0	130926	51	1	0.215939
0	130926	51	1	0.763434
0	130926	51	1	0.259229
0	130926	51	1	0.371467
0	130926	51	1	0.547794
0	130926	51	1	0.425082
0	130926	51	1	0.173799
0	130926	51	1	0.224312
0	130926	51	1	0.60689
0	130926	51	1	0.240528
0	130926	51	1	0.533255
0	130926	51	1	0.304074
0	130926	51	1	0.232443
0	130926	51	1	0.282256
0	130926	51	1	0.350152
0	130926	51	1	0.316507
0	130926	51	1	0.361032
0	130926	51	1	0.178903
0	130926	51	1	0.463252
0	130926	51	1	0.536774
0	130926	51	1	0.209745
0	130926	51	1	0.789591
0	130926	51	1	0.429782
0	130926	51	1	0.143855
0	130926	51	1	0.612257
0	130926	51	1	1.93983
0	130926	51	1	0.187269
0	130926	51	1	0.150725
0	130926	51	1	0.0623557
0	130926	51	1	0.353553
0	130926	51	1	0.281103
0	130926	51	1	0.425809
0	130926	51	1	0.146663
0	130926	51	1	0.316533
0	130926	51	1	0.200662
0	130926	51	1	0.219054
0	130926	51	1	0.40497
0	130926	51	1	0.196818
0	130926	51	1	0.324793
0	130926	51	1	0.25086
0	130926	51	1	0.136011
0	130926	51	1	0.284253
0	130926	51	1	0.157721
0	130926	51	1	0.841056
0	130926	51	1	0.143925
0	130926	51	1	0.337345
0	130926	51	1	0.311297
0	130926	51	1	0.260306
0	130926	51	1	0.234183
0	130926	51	1	0.26099
0	130926	51	1	0.0411554
0	130926	51	1	0.136497
0	130926	51	1	0.0830637
0	130926	51	1	0.167074
0	130926	51	1	0.124678
0	130926	51	1	0.587373
0	130926	51	1	0.366788
0	130926	51	1	0.181313
0	130926	51	1	0.295373
0	130926	52	2	0.031288
0	130926	52	2	0.0905868
0	130926	52	2	0.0135994
0	130926	52	2	0.141543
0	130926	52	2	0.0400625
0	130926	52	2	0.0331014
0	130926	52	2	0.0303737
0	130926	52	2	0.051843
0	130926	52	2	0.0575516
0	130926	52	2	0.0150402
0	130926	52	2	0.0449698
0	130926	52	2	0.0755184
0	130926	52	2	0.0451787
0	130926	52	2	0.0157308
0	130926	52	2	0.0127345
0	130926	52	2	0.0348051
0	130926	52	2	0.0272827
0	130926	52	2	0.0408011
0	130926	52	2	0.139275
0	130926	52	2	0.0573749
0	130926	52	2	0.088826
0	130926	52	2	0.0109555
0	130926	52	2	0.0278592
0	130926	52	2	0.0345653
0	130926	52	2	0.0454539
0	130926	52	2	0.0122838
0	130926	52	2	0.201084
0	130926	52	2	0.0787127
0	130926	52	2	0.0551384
0	130926	52	2	0.034643
0	130926	52	2	0.00891557
0	130926	52	2	0.0137348
0	130926	52	2	0.021325
0	130926	52	2	0.0364761
0	130926	52	2	0.134474
0	130926	52	2	0.0145294
0	130926	52	2	0.0751102
0	130926	52	2	0.0827355
0	130926	52	2	0.0354597
0	130926	52	2	0.0182925
0	130926	52	2	0.0242593
0	130926	52	2	0.0729535
0	130926	52	2	0.017494
0	130926	52	2	0.0171966
0	130926	52	2	0.0447928
0	130926	52	2	0.0318017
0	130926	52	2	0.0207951
0	130926	52	2	0.0573043
0	130926	52	2	0.00214332
0	130926	52	2	0.074599
0	130926	52	2	0.0274388
0	130926	52	2	0.0179922
0	130926	52	2	0.0753303
0	130926	52	2	0.0247123
0	130926	52	2	0.0892605
0	130926	52	2	0.0261128
0	130926	52	2	0.021839
0	130926	52	2	0.0210274
0	130926	52	2	0.00954194
0	130926	52	2	0.0350178
0	130926	52	2	0.0126497
0	130926	52	2	0.019018
0	130926	52	2	0.0154918
0	130926	52	2	0.0689869
0	130926	52	2	0.207658
0	130926	52	2	0.418007
0	130926	53	2	0.217839
0	130926	53	2	0.121215
0	130926	53	2	0.122476
0	130926	53	2	0.194427
0	130926	53	2	0.184165
0	130926	53	2	0.16592
0	130926	53	2	0.153022
0	130926	53	2	0.354117
0	130926	53	2	0.557472
0	130926	53	2	0.110399
0	130926	53	2	0.813587
0	130926	53	2	0.159992
0	130926	53	2	0.160907
0	130926	53	2	0.1843
0	130926	53	2	0.133713
0	130926	53	2	0.398828
0	130926	53	2	0.229269
0	130926	53	2	0.478803
0	130926	53	2	0.391061
0	130926	53	2	0.0887065
0	130926	53	2	0.122434
0	130926	53	2	0.11543
0	130926	53	2	0.131339
0	130926	53	2	0.363274
0	130926	53	2	0.119662
0	130926	53	2	0.20049
0	130926	53	2	0.280369
0	130926	53	2	0.149211
0	130926	53	2	0.139072
0	130926	53	2	0.197351
0	130926	53	2	0.0862762
0	130926	53	2	0.244611
0	130926	53	2	0.179621
0	130926	53	2	0.422876
0	130926	53	2	0.0954752
0	130926	53	2	0.175104
0	130926	53	2	0.290907
0	130926	53	2	0.243109
0	130926	53	2	0.0549918
0	130926	53	2	0.0766691
0	130926	53	2	0.327249
0	130926	53	2	0.183832
0	130926	53	2	0.868418
0	130926	53	2	0.248834
0	130926	53	2	0.206394
0	130926	53	2	0.860477
0	130926	53	2	0.139132
0	130926	53	2	0.468289
0	130926	53	2	0.266801
0	130926	53	2	0.125562
0	130926	53	2	0.199303
0	130926	53	2	0.0847245
0	130926	53	2	0.219789
0	130926	53	2	0.318718
0	130926	53	2	0.110285
0	130926	53	2	0.168478
0	130926	53	2	0.272512
0	130926	53	2	0.182286
0	130926	53	2	0.0855482
0	130926	53	2	0.102997
0	130926	53	2	0.118805
0	130926	53	2	0.248623
0	130926	53	2	0.271695
0	130926	53	2	0.262472
0	130926	53	2	0.134506
0	130926	53	2	0.252697
0	130926	53	2	0.192226
0	130926	53	2	0.496882
0	130926	53	2	0.0738979
0	130926	53	2	0.223545
0	130926	53	2	0.53269
0	130926	53	2	0.308414
0	130926	53	2	0.156267
0	130926	53	2	0.188104
0	130926	53	2	0.449044
0	130926	53	2	0.160113
0	130926	53	2	0.302633
0	130926	53	2	0.191772
0	130926	53	2	0.178848
0	130926	53	2	0.0840886
0	130926	53	2	0.107499
0	130926	53	2	0.176175
0	130926	53	2	0.177632
0	130926	53	2	1.55684
0	130926	53	2	0.333983
0	130926	53	2	0.196037
0	130926	53	2	0.144796
0	130926	53	2	0.248943
0	130926	53	2	0.334089
0	130926	53	2	0.0480443
0	130926	53	2	0.357909
0	130926	53	2	0.0963142
0	130926	53	2	0.141355
0	130926	53	2	0.458758
0	130926	53	2	0.139205
0	130926	53	2	0.467212
0	130926	53	2	0.149274
0	130926	53	2	0.153177
0	130926	53	2	0.0551341
0	130926	53	2	0.100497
0	130926	53	2	0.2607
1	140428	57	2	0.142022
1	140428	57	2	0.286728
1	140428	57	2	0.055917
1	140428	57	2	0.0507318
1	140428	57	2	0.0570006
1	140428	57	2	0.140188
1	140428	57	2	0.157659
1	140428	57	2	0.0399494
1	140428	57	2	0.0602895
1	140428	57	2	0.0426406
1	140428	57	2	0.121734
1	140428	57	2	0.0834227
1	140428	57	2	0.116739
1	140428	57	2	0.550498
1	140428	57	2	0.0527626
1	140428	57	2	0.120222
1	140428	57	2	0.24526
1	140428	57	2	0.0451648
1	140428	57	2	0.207146
1	140428	57	2	0.189688
1	140428	57	2	0.0845701
1	140428	57	2	0.0496011
1	140428	57	2	0.167851
1	140428	57	2	0.045414
1	140428	57	2	0.0841554
1	140428	57	2	0.435872
1	140428	57	2	0.0586629
1	140428	57	2	0.151421
1	140428	57	2	0.143967
1	140428	57	2	0.0640663
1	140428	57	2	0.052011
1	140428	57	2	0.0712859
1	140428	57	2	0.0991206
1	140428	57	2	0.0523405
1	140428	57	2	0.0308191
1	140428	57	2	0.0403527
1	140428	57	2	0.113002
1	140428	57	2	0.102513
1	140428	57	2	0.0723562
1	140428	57	2	0.150098
1	140428	57	2	0.0327769
1	140428	57	2	0.0294195
1	140428	57	2	0.116978
1	140428	57	2	0.0538095
1	140428	57	2	0.218733
1	140428	57	2	0.0916593
1	140428	57	2	0.0830734
1	140428	57	2	0.0521997
1	140430	62	1	0.0617217
1	140430	62	1	0.140841
1	140430	62	1	0.0487607
1	140430	62	1	0.0486057
1	140430	62	1	0.0642853
1	140430	62	1	0.0743346
1	140430	62	1	0.0810801
1	140430	62	1	0.049571
1	140430	62	1	0.0793801
1	140430	62	1	0.250264
1	140430	62	1	0.0589154
1	140430	62	1	0.127778
1	140430	62	1	0.0392036
1	140430	62	1	0.228084
[truncated: 760 more rows]
