# Supplementary material for: Targeted V1 comodulation supports task-adaptive sensory decisions
Source: Nat Commun. 2023 Nov 30;14:7879. doi: 10.1038/s41467-023-43432-7 (PMC10689451; doi:10.1038/s41467-023-43432-7)
Supplement: Supplementary file 4 — Source Data [file 41467_2023_43432_MOESM4_ESM.zip › Source data/Fig_1D.xlsx]

## Sheet: Sheet1
0	1	2	3	4	5	6	7	8	9	10	11	12	13	14	15	16	17	18	19	20	21	22	23	24	25	26	27	28	29	30	31	32	33	34	35	36	37	38	39	40	41	42	43	44	45	46	47	48	49
0	0		1	1	0	1		1	1	1	0	1	1	1	1	1	1	1	1	0			1	1		1	1	1	1	0	1	1	1	1	1	0		1	1	1	1	1	1		1	1	1	1
	1	1	0	1	1	1	1	1	1	1	1	1	1	1	1	1		1	1	1	1	1	1	1			1	1	1	1	1	0	1	1	1	1	1		1	1	1	1	0	1	1	1	1	0	1
0		1	1	1	1		1	1	1	1	1	1	1	1	1	1	1	1	1	1		1	1		1		1	1	1		1		1	1	0	1	1	0	1	0				1	0	1	1	0
1	1	0			0	1	0					1	1	1	0	0	0	1	0			1	0					1	0	1	0	0	0		0	0	0					1	0	1	1	1		1	0
		0			0		1		1	1	1	1	0	1	1	1	1	0	1	1	1	0		1	1	1	1	1		0	1	1		1	1		1	1	1	1	1		0		1	1	0	1
1	1		1	1	1	1	1		1	1	1	1	1	1			1	1	1	1	1	1			1	1	0	1		0	0		0	1	1	1	0	1	1	1	1	1		1	0	1		1	1
	1		1			1		1	1	1	0		1	1			0	1	0	1	0	1	1	1	1		0			0	0		1		1		1	1		0	1	0	1	1	1				1
	1	0	0	0	0	0			1	0	0	0	1		1		0								0	0	0	1		1	1	1	0		1		0			1	1	1			0		0
1		1		1		1				1					1	0			0	1			1		1	1	1		1	1			1	1	1			1	1	1	1	1	1	1	1	1	1	1	1
1	1		1	1		1	1	1	1		1	1	1	1	1	1	1	1		1	0	1		1	1	1	1	1	1	1		1	1	1		1	1	1	1	1		0	1	1	1	1			1
	0	1			1	1		0	1	0		1	1	0	1	1		1	1	1		1			1	1	1	1	1	1		1	1	1	0		1		1	1	1		1	1	1	1		1	1
1	1	1	1	1		1			1	1		1	1	0		1					1		1	1	1	0		1		1	1	1	1	1	1	1	1					1	1		0	0	0	1
1	1	0	1		0			1	1		0	0	1	1		1	0	0		0	1	0	1			1	1	0			1	0			0	1	1	1		0	0	0	1	1	1	1	1	0
0	1	1	1	0		1	1					1	1	1		1	0	0	0	0	1	1	0			1	1	0	0		1	1	0	1		0	0			1	0			0	0	0		1	0
	1	1	1		1	0	0	1	0	0	0	1		1			0		1	0		1	0	1			0	0		0	0		1		1	0	1	1	0	0	0	0	0	1	0		1	0	0
	0		0	1	0	0	0		1	1	0	0		1	1	0		0	1	1	1	1	0	1	1	1	0	1	1	0	0	1		1	1	1	1	0	1	0	0	0			1	1	1	0	0
	1	1	1		1		1				1		1		1	0		1			1	0	0		1		1			0		1	1	1	1	0		1	1	0	1	1	0		1			1
0	1		1	1	0		1			1	1	0		1	0	0		1	0	1	1	1	1	1	1	1		1	0		0		1	1	1	0		1				1	0	1	0	1	1		1
0		0	0		1		0	0	1		1	1	1			1	1	1	1	0		1		0	1	1			1	0	0	1	1	0	0	0	1	1	1		1	1	1	1	1	1		0
1		1		1	1			0		1			1	1	1						1	1		1	1	1	1		1		1	1		1	0	1		1			1	1	0	1	1	1	1	1
0			1			1	1				0			0	0				1		1		0				0	0	1	0	1	0	1	0	0		0				0	0		1			0		1
			0	1					1		1	1	1	1	1	1	0	1	1		0	0		1			0	0	1	1	1	1	1			1		1	1	0		0	0	0	1	0	0	0	0
	1		1		1	0	0	0	1		0	0	1	1	1	0	0	0	1	0	1	0	0	0	0	1	1		1	1	1	1			0		1	1		1	0		1		0	0			1
0	0		1		0	1	1		1	1	0		0	0	1	0	0	1	1	1		1		1	1	1	0	0	1	1	0	1	0			1		0	1	0	0	0		0	0	1	1	1
1	1	1		0	1		0	0	1	1		1	0	1	0	1		1	1	1	1	1	1	1	1	1	1		1	1	1		0	0	0	1		1		1	1	1	1	0	1	1
1	1	1		1	1		1			1		1	1	1	1	0	1	1	1	1	1	1	1	0		1		0	1	1	1		1		1			1		0	0	1	1	1	1		1	0	1
1	1	1	1	1	1	1	0	1			1	1	1	1	1		1		1		1	1	1	1	1	1	1	1	1	1					1	0		1	1		1			1	1	0	1		0
1		0	1	1	1	1		1	1	1		1	1	0			0		1	1	1	1	1	1	0	1	1	1	1	1	1	0	1		1	1	1		1	1	0	0	1	1	1	1	1	1	1
1		0	0			1		1	0	0		0		1	1	0	1	1		0		0		0	1	0	1	0	1	0	0	1	0	1	0	1	0	1			0	1	0		1	0	1	1
1	0					0			1	0	1	1	1		1	0	0	0	0	1	0	0	1	0	1	0	0		1	0		0	1		1	1	1		1	0	1	1	0	0	0	1	1		0
	1	0			0	1	0	1		1	1	0	1	1	1	1	0	0	1	1	1	1	1	0		0		1	1	1	1	0	0	0	0	0		1	0	1	1	1	0		1	0	1	1	1
1	0		1	0			0	0		0	1	1	0	1	1	1	1	1	0	0	1	1	1	1	1	0	0	0	0	0	0	1	0	0		1	0		0	0	1	0	0	1	1	0	0	1	0
0		0			1	0	0	1	1		1			0	0	0		0		0	0	1				1	0	1	0	1	1	1		1		0		1	0	1		1	1			0		0
	0	0		0	1	0			1	1	0		0	1			0	0			1		1	0							0
0		0	0	0	0	1	0		0	1		1		0	0	0	1	1	0	0		1		0			0			0	0	0	0	0	0	0	1	0	0	0		0	1		0		1	1	1
1	1	1	1	0	0		0	1	1	1	0	0		1	0	1	1	0	0			0	1	1	0	0	0	1	0	1	0	0	1		1		1	0	0	1	1	1	0	0	1	0	1	0	0
1	1		0	0	1	1	0	0		0		0	0	1	1		1	0	0		0		1	0
0	0	0	0		0	0	1	1	1	0	1	0	0	0	1	1	0	0	1	1	1	0		1	0	0	1	1		1	1	1	1		1		0	0	1	1		1		0	1	0	0		0
	1	1	1	0	1	1		1	0	1		1	1	0	1	1	1	0	0					1	1	0	1	1	0	1	0		0	1	1	1	1		1	1	1		1	0		1	1	1	0
1	0	0		0	0	0		1	1	1	0	0	1	1	0	1		1	0	1	0	0	0	1	1	0	0	1	0	0	0		1	0	0	1	1	0	1	0	1			0	0	0	0	1	0
1	1	1		0	1	0	0	1	0	0	0	0	1		1	0	0	1	1		1	0		0		0		1	0	0	1	1	1		1	0	1	1	1		0	0	0	1		0	0	1	0
0	0	1	0	1	1	1	1	0	0	1	0	0	0	0	0	0	1	1	1	1	1	1	0	0	0	0	0	1		0
1	0	0		0	1	0		1	0	1	1	1	0	0	1	1		1	0	1	1	0		0	0	0	0	0	0	0	1		0	0	1	1	0			1	1	1	0	1	1	1	1	1
	0	0		1	1	0	1	0			0		1	1	1	0	1	0		0		0	1	1	1	1	0	0	0		0	0	0	0	0	0	0	1	1	1	1	1		1	1	0	1	0
	0	0	1	0	1	1	0	0		0		1	1	0	0	0	0	0	0	1	1	1	0	0	1	0	1	0	1	1	1	0	0	0		0	0			0	1	0	0	1	0	0	1	1	0
0	1	0	0	0	0	0		1	1	0	0	0		0		1	0	1	1	0	0	0	0	1	0	1	0	1	0	1	1	1	0		0	0	0	1	1	1	0	0	1	0	1	0	0
1	1	1	0	1			0	0		0		0	1		0		1	0	0	1	1	1		1	0		0		1	1	0	1	1	1	1	1	1	0	0	1	1	1	1	0	1	0
		1	0		1	1	1	1	1	0	0	1	1	1	1	1	0	1	1	0	0	1	0	1	1	1	0	1	1	1	1		1			1	0	1			1	1			1	1	1	1
1	1	1	1	0	0	0	1	1	1		0	0		0	0	1		0		1	1	1	1	1	1	0	0	1	1	0	1		1	1	1		1	1		0	0	0	0	0	0	0	1	1	0
1	0	1		1	0	1	1	0	1	1		0	0	1		0		1	0	1	1	1	1	0	1	1	1	1	0	0			1	0	1	0		1	1	0	0	1	0	1	1		0		1
0	1	0	1	0	0	1	0	1	0	0	1		1		0		1	1	0		0	1	1	1	0	1	1		0	1	1	1		0	1	0	1	1			1	1	1	1	1	1	0		1
0	1	1	0			1	1	0	1	1	1	1		1	1	0	1		0	0			0	1	0	1	1	1	0	0	0	1	1	1	1	1	1		1	0		1	1	0		0	0	1	0
0	0	0	0	0	0		1	0	0		0	1			1	1	1		1	1	1	1		0		1		1		0	0	1	1		1			0	0	1	1		1	0	0	1		1	1
1	0	1		1	0	0	1	0	0		0	1	0	1	1	1	1	1	0		0			0	1		0	1	0	0	0		1		1	1	1	1	0	1	0	1	0		1	0	1	1	1
1	0	1	1	0	1	1	0		1			1	1	0	1		1	1	0	1	1	1			1		0	1
0	1	0		1	1			1	1		1	1	0	1			1	1	1	0	0	1		1	1			1		1	1		1	0		1		1	1		1	1	1	1	1	1	1	1	1
1	0	0	0	1	0	1		1	1		1		0		0	1	1		0	0	1	0		1		1	0				0	0	1	0	1	0	0	0	1	0	0			0	1	1	0	1	1
1		0	1					1	1	1		0	1	1		1		1	0	1		1		0	0	1	1		1	1	0	1	0		1	0	0	0	1	1	1		0	1	1	1	1	1	1
	1	1			1			1	1		1	1	1	1	1	1	1	1	0	1	1	1		1	0		1	1	0	1				1			1	1		0	1		0		1	0
	0	1	1	1	1				1			1	1		1	1		0			1	1	1		0	1	1	0			1			1		1		1		1	1		1	1	0			1	0
1		1	1	1	1	1						1				1				1	0					1	0	0		1	0		1	1	0		1			1	1	0	1	1	0	1	1	1
		1					1		1			0					0					1					1	1				1	0	1	0			1		0		1	1			1		0	1
0	1			1	1		1			1	0		0	0	1		1			1		1		1	1				1	1	0	0	1		1			1		0				1	1	1
	1		0				1		1	1	1		1		1		1	0	1	1		1	1			1		1		1	1	0	1	1	1	1	1	1				1				1		1	1
0	0						1		1			1		0	1	0		1			1		1	1	1	1					1	1		1				0			1							1
1	1		0		1	0			0				1						1		0			0	0		1	1					0	0		1		0
0	0	0	0	1	0	1	0	1	1						1	1		0		0	0	1	0			1
	1	1	0	0	0	0	0	0		1			1	1		1	1		1	1	0	1		1	0	0		1	1			0	1
	0		1	1	1	1	1	1	1			1		1	0	0	1	1			1		1	1	1	0		1	1	1	1	1	1		1		1		1	1			1	1	1	1	1	0	1
1	1		1		1	1	0	1	1	1	1	1				1	1		1	1	1		1	1	1	1	1		1	1		1	1	1	1			1	1		1	1	1	1				1	1
1	1	0	1	1	1		1		1	1	0	1		0	1	1	1		0			1		1		1			1			1	1	0	1	0	0	1	1	1			1	0	1	1		1
		1					1		0	1		1	1	1	1			1	1	0	1	1		1		1	0	1					0		1	1					1	1	1			1	0
1	1			1			1	1	0		0			1	1	1		1			0		0		1						1									1	1		1			1	1
0		0		1		1		0			1		1	0	0										0		1						0					1		1	1		1				0	0	0
0	1		0		0	1	1	0	1		1				1	0	0	0	1			1	0	1	1	1	1	0		0				0	0	1		0	0	1		1	0		1	0		1
0	0	0			1		1		0	0			1		0	0	1	0		0	0	0		0					0	0	0		0		1					0	0		0	0	1	0
	0		0	0	1	1	1		1			1			1		1	1	0	0	1	1				0		1	0		0	1	0	1		1	0	0	0	1	1	1	1	1	1
0		1		1			0		0	0		0	0	0	0	0		1		0
1			1		1		1		1	1	1	1		1	1	1	1		1	1	1		1	1	1	0	1	1			1	1		1	1	0
1	1	1	1	1	1		1	1	0	1		1	1	1	1	1	1		1				1	1		1	1	1	1		1				1		1	1	1	1	1		0	0	1	0	1		0
0	0	0		1		0	1		1		0	1			1	1		1	0	0	1		1	0		1		0	1	1		1	1	0	0	0	0	0		0	0
0	0	1	1	1		1		1		1	1	1	0		1	1	1			1			1	1	1	0	1	1	1	0		0	1	0	0	1	1			1	0	0	1		1	1	0	1	1
1	1	0	1	0	1	1	0	1	1	0	1	1	0			1	1	1	1	1	1	1	0	0	1	1	1	0	1
0	0	1		1		1	1	1		1	1		1	0	1	0	0	1	1		1		1	0	1	1	0		1	1	1	1	0	1
1	1	0	0	1		0	1	1	0			0	0	1	0	1	1	1	1	1	0	0	0	0	0		1		1	1	0	0				0	1
1	0	1	0		1	0	0		1	1				0	1	0		1	1	0	0	0	1	1		1		0	0	0	0				1	1	1	1
	0	0			0	0		0	1	0	1	0	0	0	1	0	1	0	1	0		0	0	0	0
0		1	1	1		1	1	0	0	1	0	0	0	0	1	1		0	1	1	0	1	0		0	1		0	0	0		0	0		1	0	1	1		0		1	1	1	0	0	1	1	1
0	0	0	1	0	1	0	0	0	1	1	0	0	1	0	0	1		0	0	0	1	0	0	0	0	0	0		0	1	0		0		1	1	0	1	1	1	0	0	0	0	0	0	0		0
1	0	1	0	1	0	0	1	1		1		1		1	1	1	1		1				1	1	1			1	1		1	1	0	1	1		1				1	1	0	0		0	1	1	1
[truncated: 42 more columns]
