# Supplementary material for: Targeted V1 comodulation supports task-adaptive sensory decisions
Source: Nat Commun. 2023 Nov 30;14:7879. doi: 10.1038/s41467-023-43432-7 (PMC10689451; doi:10.1038/s41467-023-43432-7)
Supplement: Supplementary file 4 — Source Data [file 41467_2023_43432_MOESM4_ESM.zip › Source data/Fig_2B.xlsx]

## Sheet: Sheet1
data	SR	modSR
40	29.7058	37.6255
80	55.3343	72.9767
120	59.9956	78.7171
60	66.2095	84.5814
40	65.59	72.2934
20	25.1564	27.1396
40	25.1564	25.9642
60	25.1564	26.3461
20	25.1564	27.5147
20	25.1564	30.9334
80	25.1564	32.0675
240	161.383	223.196
200	162.571	190.681
140	156.633	182.289
220	152.476	176.557
140	65.59	82.2087
0	25.1564	28.4478
20	25.1564	27.878
20	25.1564	25.6992
60	25.1564	23.8661
0	25.1564	22.342
20	29.7058	27.7394
0	55.3343	52.1707
180	59.9956	66.9476
80	66.2095	73.6651
60	65.59	73.3876
20	25.1564	29.0476
120	25.1564	29.39
20	25.1564	27.1561
40	25.1564	26.2939
20	25.1564	26.2406
0	25.1564	25.5381
200	161.383	178.946
180	162.571	169.455
200	156.633	156.172
240	152.476	168.159
80	65.59	72.6338
40	25.1564	25.5681
60	25.1564	24.2423
0	25.1564	23.7684
40	25.1564	23.6437
120	161.383	162.282
120	162.571	182.837
80	156.633	176.328
200	152.476	178.47
40	65.59	75.9261
40	25.1564	25.64
40	25.1564	23.7028
20	25.1564	22.4783
40	25.1564	22.6742
0	25.1564	22.5539
60	29.7058	38.7485
80	55.3343	70.2755
40	59.9956	73.1201
100	66.2095	76.5229
40	65.59	64.6624
40	25.1564	24.8242
20	25.1564	24.1363
60	25.1564	24.2693
40	25.1564	23.394
20	29.7058	29.094
120	55.3343	59.1288
80	59.9956	66.5015
80	66.2095	80.187
140	65.59	79.6782
0	25.1564	32.4636
0	25.1564	32.8696
40	25.1564	31.0264
0	25.1564	29.1649
40	25.1564	29.0557
0	25.1564	30.5253
20	29.7058	39.7941
100	55.3343	77.6584
40	59.9956	74.535
100	66.2095	82.0221
20	65.59	76.1566
0	25.1564	27.9652
80	25.1564	28.9121
80	25.1564	29.8124
40	29.7058	37.5654
80	55.3343	66.294
140	59.9956	69.0681
80	66.2095	77.6432
80	65.59	76.2179
40	25.1564	31.4952
40	25.1564	31.8238
40	25.1564	29.4412
60	29.7058	40.8015
140	55.3343	71.5619
40	59.9956	59.6703
20	66.2095	62.1724
80	65.59	65.1326
0	25.1564	28.1133
80	25.1564	30.1716
80	25.1564	28.7582
0	25.1564	26.9679
20	25.1564	25.7903
0	25.1564	25.9507
20	29.7058	31.129
40	55.3343	58.3812
40	59.9956	56.9664
80	66.2095	61.7476
60	65.59	60.6472
20	25.1564	25.1084
40	25.1564	26.922
40	25.1564	25.3408
80	25.1564	24.5601
20	25.1564	24.6118
40	25.1564	24.5614
180	161.383	164.7
180	162.571	156.326
180	156.633	141.201
140	152.476	141.562
140	65.59	74.6673
60	25.1564	28.2111
0	25.1564	28.0734
40	25.1564	30.7374
20	25.1564	27.88
80	161.383	142.565
60	162.571	120.153
60	156.633	109.059
40	152.476	108.051
80	65.59	59.4217
20	25.1564	27.1013
0	25.1564	27.7987
40	25.1564	27.6297
20	25.1564	26.2043
20	25.1564	25.0812
80	25.1564	25.7541
80	29.7058	32.7855
80	55.3343	65.261
0	59.9956	67.364
140	66.2095	73.4666
0	65.59	67.4841
100	25.1564	28.3211
20	25.1564	30.6021
60	25.1564	31.5842
20	25.1564	32.9306
40	25.1564	35.2938
180	161.383	203.159
160	162.571	168.614
180	156.633	152.362
180	152.476	147.468
80	65.59	65.4822
20	25.1564	25.4109
40	25.1564	26.021
0	25.1564	24.037
40	25.1564	22.8254
40	29.7058	28.3428
60	55.3343	56.1895
40	59.9956	63.781
80	66.2095	74.5137
60	65.59	67.6188
40	25.1564	24.9131
20	25.1564	23.9128
0	25.1564	23.373
40	25.1564	24.0796
0	25.1564	25.9568
60	29.7058	32.4571
20	55.3343	61.7905
120	59.9956	64.5983
120	66.2095	65.9591
40	65.59	60.3965
20	25.1564	24.8266
20	25.1564	26.7548
40	25.1564	25.9519
20	25.1564	25.1336
0	25.1564	25.1697
140	161.383	181.591
180	162.571	189.674
200	156.633	174.647
240	152.476	172.453
40	65.59	70.3197
60	25.1564	25.7033
40	25.1564	22.8966
20	25.1564	21.7761
40	25.1564	22.6404
180	161.383	160.08
160	162.571	171.534
120	156.633	171.068
180	152.476	161.293
100	65.59	64.9318
0	25.1564	22.8093
0	25.1564	20.9713
40	25.1564	20.9723
160	161.383	141.354
200	162.571	155.876
120	156.633	144.713
220	152.476	152.272
120	65.59	66.263
20	25.1564	24.6672
20	25.1564	24.3604
60	25.1564	26.0865
60	25.1564	26.6434
20	25.1564	25.3124
40	29.7058	20.1513
20	55.3343	41.2854
60	59.9956	50.741
40	66.2095	59.4682
20	65.59	56.7186
