# Supplementary material for: Targeted V1 comodulation supports task-adaptive sensory decisions
Source: Nat Commun. 2023 Nov 30;14:7879. doi: 10.1038/s41467-023-43432-7 (PMC10689451; doi:10.1038/s41467-023-43432-7)
Supplement: Supplementary file 4 — Source Data [file 41467_2023_43432_MOESM4_ESM.zip › Source data/Fig_6C.xlsx]

## Sheet: Sheet1
modulated SR
0.610123
0.760346
-0.216755
1.35315
0.421568
-0.682042
-0.822777
-2.26423
0.356056
0.153978
0.44851
0.0872343
0.888276
-0.116007
0.229101
0.188158
0.591397
-0.00953391
1.37208
0.306436
0.0989959
0.560755
1.17398
0.135527
1.31465
0.93257
0.961954
0.964631
0.56394
0.0805204
0.74734
0.654449
1.21179
-1.59778
-0.502674
-0.0411921
0.574384
-0.833008
0.990546
1.13205
0.413081
0.874355
0.314551
0.65605
0.134984
-0.0273519
0.12915
0.490547
0.70152
0.165972
0.487295
-0.563427
0.823124
0.900564
-0.275011
0.683982
-0.754068
0.471345
0.0172495
0.841619
0.14797
0.144613
0.322263
1.02545
-0.0773031
0.46158
0.204775
-1.86432
0.149453
0.540238
-0.739076
-0.128578
0.0873726
-0.0268541
1.309
1.04317
-0.505901
0.6363
0.179728
0.000456679
-0.149026
0.765565
0.219976
0.503313
0.0685551
0.90537
-0.159424
0.30234
1.17553
0.934097
0.272108
-0.025236
-0.112889
0.738322
-0.0423944
0.886085
1.06346
0.536761
-0.155674
-1.03408
-0.185311
0.371397
0.23913
-0.0415113
0.137569
0.548024
0.732221
0.182155
0.950711
0.354097
0.356799
-0.186125
0.702626
0.691184
-0.0766029
0.876399
0.965825
0.902406
-0.165027
0.658515
0.93713
1.09528
-0.545801
-0.602276
1.01103
0.539978
-1.06021
-0.769884
-0.479795
1.00451
-0.937246
-1.1054
1.2127
0.618272
-1.85784
0.205201
0.432899
-0.667631
0.550604
0.435507
-1.0336
0.190573
0.526973
0.0964912
1.482
0.807591
0.641487
-0.346421
-1.01056
0.451412
-0.679657
0.294173
0.947853
0.370969
0.611659
1.09369
0.341117
0.878757
1.02786
-0.125382
-0.209124
-0.827616
0.819364
-2.18989
-0.687279
0.728061
-1.47658
1.129
-0.929903
0.604329
0.00584163
0.603109
0.821291
1.0368
0.704895
-0.469637
0.00129969
1.03607
0.100477
0.44836
0.999337
-0.0850806
0.973144
0.528876
0.00084937
0.783168
-0.0430198
0.308593
0.275051
0.841899
1.36347
0.507567
0.515645
-0.553905
-0.249815
0.465285
0.267075
-0.972135
0.635918
0.552176
0.356321
1.09655
1.73407
1.16282
-0.405053
0.813215
-2.04503
-1.13422
1.15677
1.63312
-0.826345
-0.0849468
1.71355
1.21891
1.85461
3.56003
0.240361
0.799871
-0.115288
2.22784
1.87157
-1.06765
0.0114019
1.01991
-0.38614
-0.425042
-1.00397
-0.369065
0.767216
0.443632
0.586386
1.46771
0.697932
-0.0759534
-0.0175591
-0.614572
1.41395
-0.240205
-0.594995
-0.828915
-1.2052
-4.75015
2.36865
0.437401
0.426774
-2.1927
0.737045
1.00264
-1.27118
1.1501
1.92394
1.99639
-0.256234
-1.16472
-0.998503
0.687598
0.012221
2.2215
-0.598539
0.125188
0.0502041
0.406338
0.955833
1.55402
1.53295
0.31151
1.14974
1.89881
1.09765
1.84425
1.66304
1.24496
1.15995
1.3705
-2.70685
-0.388629
0.670166
0.780148
0.710608
-1.7051
0.699618
-0.121726
0.724454
-1.64693
-0.488239
1.59422
1.26212
0.612775
-0.35265
1.2866
-0.317021
0.572456
-0.126107
1.87639
0.431702
0.546302
-0.810572
0.734832
0.354095
0.402488
2.1263
-0.412377
0.79982
1.24674
-1.30513
-0.178922
1.23237
0.175654
0.43448
-0.12389
0.810248
0.560267
-0.414053
1.68835
0.900868
1.23212
1.0508
1.50073
1.6332
0.986359
0.216449
0.935801
0.83672
0.613522
-0.658731
-0.216877
1.63599
1.52849
1.38559
-1.96752
1.09901
0.433222
0.898669
2.23907
1.81192
0.1404
0.338928
2.03943
-2.07764
-3.97738
1.10613
-2.07638
1.74245
1.08103
0.559441
1.5756
1.27571
-0.374503
1.62005
1.35082
0.815668
1.50694
-0.108964
1.84871
1.9548
1.16793
1.33993
0.00586123
1.63402
1.03885
1.09783
1.63874
-2.03473
1.9395
2.58272
-1.37996
1.20905
-0.703479
-0.334519
2.07185
1.85541
-0.438836
1.29154
-0.546096
0.169379
2.00238
-1.69672
-0.798706
2.11857
1.00064
2.0369
0.266741
-1.36056
1.59028
2.43035
-4.51396
-1.05054
-0.969946
0.322846
-1.15363
1.55466
2.41767
-1.26534
0.52062
1.1301
-3.16505
-1.03855
1.53662
1.16424
-0.765108
1.29492
0.70344
1.66735
3.64012
1.54751
-0.846549
-1.93741
1.19908
0.805296
1.3346
1.28971
0.616697
0.920852
0.00289458
0.400535
1.64677
0.319622
1.58234
0.151469
-1.64443
-0.493856
0.427144
0.466851
-0.76264
0.904151
1.62258
0.80882
1.89473
1.73511
-0.001244
-1.63047
1.61091
2.4165
1.19352
1.8968
1.13737
-0.487072
0.79348
0.106035
1.80511
0.699446
-0.76527
-2.39636
2.2649
-1.20401
1.88815
1.96709
0.481548
1.40268
-0.665303
-0.184523
1.63555
1.59302
0.891442
1.10484
1.77277
1.79073
0.602594
1.18952
1.69521
0.359549
-0.390849
0.0532933
2.58177
0.295541
1.08906
-0.790153
0.734067
1.38788
0.721772
2.50938
1.11584
0.968619
1.94654
1.0799
2.98421
0.734834
1.28513
1.76151
2.03225
-0.0826228
0.560592
0.778229
2.57649
-1.44711
-0.27794
0.3823
-0.504609
1.93163
1.02335
0.763933
-0.0876648
1.63889
1.83037
1.71564
1.38424
-0.672208
-1.71113
1.10461
-0.122438
2.93185
1.17898
-0.615341
0.315865
0.867842
0.955842
1.02355
-0.134635
0.211515
1.64865
0.778305
1.32561
1.55182
-0.705834
0.253499
0.72991
-0.950961
1.87079
1.38226
0.26356
1.44891
2.85105
0.0243186
-2.30477
-0.0520843
-0.564427
0.613862
-1.41445
-0.462538
2.10717
-0.863661
-1.25578
0.664387
1.87461
-1.12651
1.02205
0.538535
0.774513
0.118945
1.48911
1.54709
1.42082
0.468625
-1.2173
0.71079
1.39642
-0.845543
1.47671
-1.41291
1.76323
0.130114
0.503299
1.97575
1.86566
2.3575
2.13909
-1.22438
-3.6426
-1.27563
-0.0694921
1.09287
-4.84442
-0.384985
0.171462
0.706471
0.789009
-0.398846
1.21186
0.724794
-2.11918
-0.459963
0.615841
-1.83227
1.76001
1.45232
0.902838
2.61037
-2.66598
1.29829
-0.241451
1.07711
0.281325
-0.000152574
2.17973
0.821224
0.0126243
0.886095
2.01075
2.3629
2.05078
-0.183949
1.60206
0.937501
0.658246
-0.0128328
1.17682
2.77631
-1.06587
0.569603
0.705023
0.0335739
0.019532
0.141575
-0.0034047
0.565418
0.0181547
0.0803726
0.356266
-0.122783
0.394566
0.181118
0.588816
0.48098
0.201024
-0.410814
-0.0237643
0.135566
0.486276
0.277584
0.174923
0.037783
0.359862
-0.13166
-0.528435
-0.0297852
0.156265
0.39027
0.454699
-0.0914882
-0.203823
0.3501
0.709735
-0.548033
-0.112643
0.208916
0.195473
-0.333792
0.079714
0.412981
-0.0745129
0.0540321
0.217969
-0.522197
0.336861
0.143737
-1.2999
0.0952796
-0.511188
-0.270666
0.023477
0.282605
0.123072
0.386127
0.00854225
-0.207506
0.265761
-0.264963
-0.510003
0.475391
0.436819
0.540148
0.621135
0.118438
0.495584
0.27255
0.524977
-0.12795
-0.21182
0.324832
-0.0713628
-1.37715
0.0970232
-0.516245
0.4821
-0.59829
-0.105142
0.21999
0.301523
-0.248744
0.448131
-1.90153
0.393634
-0.414381
0.0818858
0.526048
0.280004
0.237045
0.136556
0.338836
-0.00431473
0.103476
-0.222719
0.614129
0.125914
-0.706198
-1.60442
0.139463
-0.116173
0.215954
0.0741671
0.50718
0.490245
-2.44026
0.198815
-0.614128
-0.385072
0.0545604
0.145656
0.446163
0.508179
-0.0617582
-0.153066
0.176989
-0.162369
-1.91519
0.445182
-0.751979
0.700725
-0.613385
-0.670493
0.09947
0.133803
0.158693
-0.716004
-0.863334
0.373828
0.482262
-1.03712
0.225573
-0.309331
0.3165
-0.0740729
0.209939
0.485223
0.12275
-1.02878
-0.556128
-0.160601
0.163347
0.45717
0.319268
0.259354
-0.278467
0.455635
-1.05691
0.26395
-0.15084
0.0144147
-1.28512
0.444213
0.0622893
0.0181346
-0.301601
-0.0186147
-0.0303133
-0.430189
0.22719
-0.391002
0.357307
0.265003
0.304915
0.101983
-0.0810671
0.400415
0.400412
-0.396238
-0.285129
-0.11338
0.239896
0.58701
0.141232
-0.136756
-1.13856
0.156037
0.10012
0.274542
0.146037
0.342849
0.0105275
-1.18963
-0.0710063
0.0973816
0.0966796
-0.0335914
0.710112
-0.0889851
-0.952138
-0.347894
-0.0515825
-0.340017
0.31691
-0.0942845
-0.371465
-0.0669541
-0.178961
-0.338847
0.374977
-1.64989
0.209495
-0.116731
-0.579342
0.547307
1.22723
0.686477
0.185466
1.95718
1.64017
-0.356426
1.70879
1.19534
0.741751
-0.80144
0.691423
2.44256
1.62985
1.06838
1.26921
-0.639741
0.274499
1.89218
1.74997
1.68807
2.95569
3.21034
0.43214
2.20232
1.89799
0.535195
1.75522
3.11004
2.82677
1.30877
0.987811
0.737362
1.37931
-1.84378
2.16915
1.20561
2.10037
-0.631327
0.738588
2.43732
2.41599
1.41898
1.54667
3.05988
2.42633
2.03564
-1.51178
2.43259
0.678315
3.11066
1.81017
0.0693009
-0.79237
2.04646
1.47615
2.29796
0.551345
0.449698
1.7725
0.612975
-2.49028
1.10271
1.23612
1.46926
1.7225
0.5981
2.88882
1.72463
2.16175
0.931401
1.257
0.87489
0.4195
-2.41919
-0.621104
0.852149
1.05444
1.43673
1.77819
2.45956
2.42031
0.407238
-0.190904
1.00127
3.12643
1.78173
1.18728
1.37747
1.75935
-0.138314
0.635848
0.686513
-0.0338651
1.45472
2.5446
1.31401
-0.614564
0.0120433
1.65583
-0.736209
0.300727
-0.468057
0.915578
0.99047
0.63034
0.81605
-0.275318
0.819314
-0.241953
2.8138
2.68924
2.36159
2.25397
0.605955
0.500378
0.660407
-2.88007
-0.127034
0.391169
2.66935
1.96799
1.89898
1.40346
1.25213
2.10075
2.88445
2.29909
1.90797
-1.0312
-2.13139
0.686377
1.12051
2.73252
0.628865
0.779824
3.36829
1.34618
3.47614
3.10335
-0.0505567
0.991392
-2.81882
3.29578
-0.138456
-0.448087
-0.566484
2.66138
0.798848
2.85038
2.17002
1.5453
0.588599
0.901956
2.67779
1.65625
2.59352
-1.03266
1.49924
2.21841
3.52262
-2.65446
0.367981
-0.385067
-0.517356
1.6725
1.61988
1.22902
1.28485
2.86665
-1.33801
3.13541
1.72828
1.53125
2.53297
2.56423
0.815128
2.08917
0.455431
-1.86246
1.56223
0.224706
1.52846
1.84042
-2.22666
-0.0327594
0.0193395
-0.480595
1.67289
0.879062
0.0395941
1.93771
1.72277
-0.965569
-1.61108
1.84118
2.89501
-0.980419
1.71737
-0.420473
0.172133
-0.144622
0.144853
-0.579755
-0.242572
-0.10065
-0.307971
0.0244532
-0.327928
0.0627228
-0.155137
0.453663
-0.20266
-0.100292
0.183441
0.0119626
-0.201718
0.0736319
-0.0825958
0.126935
0.147041
-0.184513
-0.0956533
0.112207
0.0625684
0.364095
0.307141
-0.122371
-0.118708
-0.225925
-0.0478492
0.259673
0.0948598
0.0982743
0.00968819
-0.132802
-0.0319513
0.393357
0.115938
0.455605
-0.0136777
0.183902
-0.0376697
-0.264365
0.0106857
0.0842722
0.153309
0.171634
-0.345807
0.0301533
-0.0198788
-0.0800911
-0.267064
0.0798204
0.207936
0.125193
-0.137798
-0.0169226
-0.295079
0.0893076
-0.463572
0.0568902
-0.11528
-0.381487
-0.0743759
0.0945902
0.0994977
-0.0614056
0.172332
0.106079
-0.236167
0.0203349
-0.184984
-0.188052
0.344148
0.191296
0.124135
-0.540381
0.00789293
-0.429948
0.248416
-0.142966
-0.463406
-0.0991387
0.0561574
-0.352148
0.0327099
-0.019337
-0.48637
0.0784764
-0.115586
0.150234
0.286955
-0.195814
0.231635
-0.0416291
-0.0120776
0.0372741
-0.375918
0.185794
0.225646
0.0319337
0.224187
0.156611
-0.0618627
-0.0373909
0.284278
-0.274074
0.159345
-0.415906
-0.385433
-0.188056
0.140745
-0.500259
-0.0912416
-0.168938
-0.0229212
-0.120827
0.247115
-0.327282
0.0963354
-0.139712
-0.095772
0.263408
-0.0412164
-0.837399
0.0828726
-0.130596
-0.218381
-0.117629
-0.434317
-0.101709
0.32237
-0.286509
0.177988
0.0473571
-0.0175695
-0.632503
-0.03204
-1.08077
-0.251143
0.239119
0.0371301
0.0830065
-0.404908
0.0213817
-1.21302
0.184262
-0.422594
0.0832751
0.0862826
0.312519
0.119891
-0.0290999
-0.249964
0.0159142
-0.173436
0.153334
-0.00829544
-0.996651
0.176443
-0.0694407
0.191557
-0.13091
-0.0645398
-0.100684
-0.0929246
0.0338208
-0.204258
0.0501331
-0.131742
0.199279
0.0992737
-0.0884145
-0.513112
0.0347202
-0.200607
0.034148
-0.0471494
-0.134654
-0.24504
0.258935
-0.193264
-0.324868
-0.124455
-0.27706
-0.0660775
-0.0526502
0.237161
0.179663
0.242858
0.165788
-0.845746
-0.0315896
-0.105301
0.0772851
0.115582
-0.250478
0.126616
-0.141718
5.1075
0.518034
0.42752
0.797034
-0.11959
0.93659
-1.19919
-0.229021
2.35684
-0.409028
-0.371278
4.495
1.14932
-0.97372
-0.381484
2.28889
-0.0572596
0.821344
0.41157
1.4575
-0.503259
1.12608
2.26494
-1.49118
1.25952
1.14936
-0.812393
-0.648173
1.79112
-0.0955581
1.28849
-0.259796
2.24648
1.16454
1.78247
0.402945
-0.966686
6.61304
1.07703
1.0864
0.0525744
1.05624
1.22179
-0.098781
4.72475
7.77392
0.73439
-0.968914
-0.425699
5.07531
1.75656
5.65539
-2.20384
1.04702
-1.2195
1.52865
1.45406
1.34878
0.660871
1.2377
1.58752
7.62716
4.80548
1.50305
2.47758
2.19871
1.09334
0.700355
5.95875
1.54021
6.01245
0.103016
1.54778
1.28776
-1.1963
0.942785
1.8698
-1.57199
0.117633
-0.946777
5.53117
-1.56052
-0.080365
0.158305
2.01851
1.19552
0.846325
1.21709
-0.205702
-0.936731
-0.980267
5.82307
0.380473
-1.50118
0.24303
1.52947
0.0250841
2.18942
1.42108
-0.877921
6.05208
0.717072
-0.43677
1.70248
0.0636137
2.11599
6.17392
6.11072
5.11842
0.220862
2.40028
0.00341663
1.69671
0.410764
1.10349
1.74904
-0.23267
-2.11815
1.63058
0.767711
3.08003
0.659175
1.41166
1.41219
-1.42284
0.383429
-2.3713
-0.0913119
-0.149208
0.256797
-0.970065
1.47599
2.05727
1.91937
8.03293
-1.19539
8.22972
-0.545338
1.59585
0.0966901
-1.11772
1.22044
0.370734
0.947678
0.0971546
-0.377428
-1.1863
-0.373163
-0.646227
-0.543581
1.19867
5.50525
0.623873
1.73486
1.94016
-0.308678
1.26672
1.07158
4.41055
0.0273101
5.69065
7.43374
1.34666
-0.644126
-0.376675
-2.65754
1.48978
2.20775
-1.82352
0.232665
-0.363577
1.30637
5.91761
-0.535791
0.440717
1.07072
-1.66875
-0.0304086
0.666718
6.53003
1.29798
0.947286
1.42429
1.63481
1.68623
-0.605646
1.0093
1.89084
1.41275
-2.06674
-1.01588
1.37413
-0.088625
1.23014
6.53466
1.59917
-0.615282
2.28686
0.900723
0.719554
1.49062
1.00717
1.48606
1.05419
1.05353
0.6981
1.56499
1.1102
0.0441384
-1.09263
0.480751
0.0968337
0.3195
1.05002
0.931075
-0.152388
-0.49144
0.542797
0.511764
-0.2026
0.269558
-0.265171
0.566722
0.0202167
1.54084
1.51218
0.764692
0.854453
1.77399
0.598446
1.57797
1.91568
1.35604
0.900448
2.09971
2.19893
-0.970052
1.64166
-0.266661
0.502203
1.9963
0.380736
1.75607
-0.48271
0.708503
2.46245
1.45355
-0.575908
0.439324
0.489178
1.39856
1.4438
-0.400038
-0.0890695
0.966068
-0.765835
1.21956
-0.254263
3.22784
2.4251
-0.610073
1.45079
2.81728
0.601922
0.812025
-0.592662
-0.567817
0.983119
0.786157
2.24424
1.46458
-1.47256
-0.31417
-0.362606
0.982857
0.696351
1.64324
-0.0584326
1.22148
-0.221879
1.22432
-0.598158
2.14384
0.703979
1.0318
1.33998
-0.304622
1.36202
1.03477
-0.165453
-1.28017
0.490234
0.696357
0.0388976
0.315685
1.39406
1.23701
0.897931
0.912988
-0.17324
1.93179
0.952492
2.08556
-0.585886
-1.04991
-0.109295
-0.60667
2.72162
0.283361
0.555168
2.82315
1.88173
0.795174
-0.319379
1.02334
0.560723
2.81784
1.66035
0.351561
1.21947
0.27635
1.00115
2.44092
1.46072
0.831225
0.820793
-1.40844
0.739841
2.28927
0.789848
-1.17903
0.0183642
1.29896
0.347876
0.4258
0.428483
1.69809
-1.90949
0.528404
1.6443
1.14388
1.41304
0.714818
1.49018
2.44003
0.698543
0.139486
1.66133
1.90766
2.27008
-0.151795
3.70588
1.65242
1.22044
0.206294
1.03693
0.989566
-1.65646
1.35924
0.684765
1.09695
2.2101
0.169606
-1.20201
-1.69128
1.75047
1.52057
-0.458157
2.48813
0.137971
-0.730823
2.13965
0.277282
-0.373391
1.11633
-0.0226357
1.17308
0.277097
1.17816
1.22534
1.73335
-0.105311
1.48124
1.80979
1.00584
0.38796
0.385969
1.95945
2.55364
1.06089
0.438242
0.539062
-0.780848
0.747553
0.153698
1.51994
0.544218
1.92031
0.973474
2.72845
0.505371
0.732401
-1.29484
-1.28249
1.69678
1.0609
0.798765
-0.784275
-0.902151
0.345598
-1.96478
0.859504
-0.137165
0.233748
-0.686836
0.736659
0.804227
0.475692
-0.242215
-0.398186
0.0423343
1.76837
0.579459
2.8879
0.956897
0.0501587
-0.15577
1.35755
0.5413
1.72897
1.3232
-0.421698
2.0321
0.923715
0.577304
0.163123
0.528586
2.2665
-1.39242
0.165369
1.73748
-0.417959
1.17708
0.222719
1.6321
0.331405
-0.808522
0.884126
0.0968525
-0.409519
-0.263143
1.55059
-1.09753
1.18777
-0.032415
1.23404
-0.0929724
2.07666
2.04373
0.19518
1.16323
1.05417
1.484
-1.16058
-0.857949
0.521936
0.764945
-0.176649
2.16606
-0.0812466
1.36162
0.613573
1.49071
2.09366
0.241799
1.0237
0.347734
-1.06195
0.618715
0.0518173
1.549
0.444224
0.867293
1.03173
0.697074
0.376394
1.06151
0.0130356
-0.535635
0.675133
0.28494
1.18184
-0.549544
-0.0509027
1.30917
0.7531
0.36954
-1.3963
0.697052
-2.73993
1.15962
1.8701
1.59905
-0.826455
1.74854
-1.24715
0.0919164
1.57953
1.1011
1.24236
-0.0715569
-1.80356
1.46111
-0.230168
0.783753
0.352231
-0.0170062
-1.29891
1.68442
0.983592
2.16299
0.952532
1.4888
1.9072
-0.0142811
1.52688
0.528624
-0.439493
1.55281
0.886366
-0.257095
1.54454
-0.8957
0.573167
0.589068
0.953828
2.17722
-0.297363
1.51386
0.126361
0.125362
0.416962
0.583106
0.441606
-0.216043
0.994463
1.84181
0.192896
0.0829751
0.820628
-0.0844029
-0.395816
-0.0140585
0.109546
0.819988
1.04075
0.725896
0.272115
1.67371
-0.727501
0.636201
1.10647
0.217376
0.771454
1.59668
-0.039266
-0.472744
0.0807684
1.24574
0.329326
-0.517726
-1.78023
2.09248
-0.453949
-0.636273
1.71508
0.0252483
-0.33179
0.704637
0.589494
0.623742
-0.519275
0.418981
-0.0120188
1.34991
1.08025
0.857834
1.11898
1.30266
0.366289
-0.172419
-0.971234
-0.084608
0.796089
1.80394
0.0617598
-0.488644
-0.391457
0.291404
6.65948
1.86578
4.21338
5.12578
-3.19673
6.00885
3.51867
7.54244
1.59835
5.28773
7.64829
2.6664
4.7644
-0.17145
0.6302
6.3267
1.4092
5.20713
-0.0827225
1.47319
9.55989
4.8725
8.36047
2.62915
1.36232
9.10553
3.8032
1.74903
1.94221
4.9273
1.39227
1.36853
4.18804
1.65206
7.98654
4.49436
-0.0859353
7.33182
6.88367
8.70491
2.50361
5.98339
1.88614
8.28649
7.99473
5.98491
-0.787439
2.95627
7.97014
5.87607
6.34953
4.74804
5.31905
3.53092
6.22141
3.75977
6.35308
1.5602
5.50848
4.91849
6.87677
2.75298
2.49848
4.4944
5.39535
4.275
5.7612
2.94027
3.47018
5.41609
1.3202
0.119453
0.30961
-0.695082
2.88097
3.36793
4.07055
2.1633
4.1517
2.45275
1.56513
-1.64099
4.73345
4.44355
1.76488
6.97735
9.73
6.35761
8.12505
1.84336
5.55253
0.9503
3.88683
9.73774
4.32425
3.40423
2.50264
6.67694
-1.00102
1.14193
6.17857
4.21787
3.94763
1.37176
-1.09942
7.19376
0.24894
0.426493
-0.146803
8.66246
9.1949
0.961851
-0.388001
2.23932
0.138829
6.2332
4.85109
-0.322925
7.40601
3.09763
4.6599
0.550499
5.76661
0.871355
1.21331
0.577318
2.28856
3.95972
-0.865787
4.08151
5.39189
3.51749
1.39859
4.84281
1.51515
2.15281
5.61084
1.12976
1.18665
3.53298
0.350722
5.16525
4.1967
0.390125
2.464
2.22767
4.65565
-0.204473
0.572426
3.42703
3.0223
5.56384
12.262
6.26215
-1.19977
2.65248
1.36712
1.97351
2.06616
5.9113
2.01717
4.42615
-0.85527
2.65497
1.44328
6.96107
3.82631
2.43422
5.29421
6.16909
3.57705
1.29207
0.182731
7.99465
5.2645
7.01997
10.9522
3.2449
9.25339
3.75248
2.81893
-0.311724
0.0838391
0.773758
0.190138
3.55352
3.3194
5.24136
3.16172
9.00893
0.439746
2.94801
1.14724
-2.54389
2.46991
4.6668
6.86432
0.547413
2.25755
[truncated: 4,001 more rows]
