# Supplementary material for: Targeted V1 comodulation supports task-adaptive sensory decisions
Source: Nat Commun. 2023 Nov 30;14:7879. doi: 10.1038/s41467-023-43432-7 (PMC10689451; doi:10.1038/s41467-023-43432-7)
Supplement: Supplementary file 4 — Source Data [file 41467_2023_43432_MOESM4_ESM.zip › Source data/Fig_1F_control.xlsx]

## Sheet: Sheet1
|d| corrected	signed d	signed d corrected	|d| informativeness	p	monkey	block	choice probability
-0.00648576	-0.0782374		0.0782374	55.3191	0	14	0.7285
0.0966371	-0.179538		0.179538	95.7447	0	14	1.95038
0.0297179	0.108963		0.108963	80.8511	0	14	0.390636
-0.0575014	0.023222		0.023222	20.2128	0	14	1.74096
-0.0383077	0.0407869		0.0407869	44.6809	0	14	2.24994
0.122449	0.207417		0.207417	97.8723	0	14	0.861339
0.0240064	-0.105709		0.105709	80.8511	0	14	2.22744
0.0633228	0.14351		0.14351	90.4255	0	14	1.9275
0.0314693	-0.115714		0.115714	82.9787	0	14	1.82401
0.0786548	0.164311		0.164311	95.7447	0	14	5.61666
-0.0193385	0.0594472		0.0594472	43.617	0	14	1.00194
0.0125588	-0.0943589		0.0943589	73.4043	0	14	1.28347
-0.052712	-0.0292531		0.0292531	29.7872	0	14	1.1399
-0.0788926	-0.00237209		0.00237209	1.06383	0	14	0.828315
-0.0436513	-0.0392629		0.0392629	36.1702	0	14	0.409514
-0.0682367	-0.0152203		0.0152203	14.8936	0	14	0.727549
0.0472802	-0.129904		0.129904	86.1702	0	14	0.296193
-0.0239158	0.0569382		0.0569382	47.8723	0	14	1.47615
-0.0160606	0.060905		0.060905	55.3191	0	14	1.20185
0.0759717	0.155006		0.155006	91.4894	0	14	0.233986
-0.00738163	-0.0805492		0.0805492	61.7021	0	14	0.648062
-0.075511	0.0105943		0.0105943	8.51064	0	14	0.891366
-0.0611943	-0.0125271		0.0125271	13.8298	0	14	2.52287
-0.0358872	0.0445485		0.0445485	36.1702	0	14	0.843217
-0.0361875	0.048399		0.048399	35.1064	0	14	0.35184
-0.0746125	0.0122494		0.0122494	8.51064	0	14	0.832104
-0.0794923	-0.00891332		0.00891332	8.51064	0	14	0.229972
0.00815162	-0.0962873		0.0962873	70.2128	0	14	0.479281
-0.0683563	0.0153982		0.0153982	14.8936	0	14	0.798374
-0.0423438	0.0431441		0.0431441	40.4255	0	14	1.07578
0.0126091	-0.0969539		0.0969539	73.4043	0	14	1.01513
0.0144379	0.100531		0.100531	72.3404	0	14	1.71217
0.0146046	0.10099		0.10099	74.4681	0	14	0.11468
0.0309886	-0.112104		0.112104	77.6596	0	14	0.253216
-0.0245686	-0.0614143		0.0614143	47.8723	0	14	1.99381
-0.0156606	-0.0705024		0.0705024	59.5745	0	14	0.57671
0.077707	-0.164313		0.164313	93.617	0	14	2.10897
0.0911658	-0.170461		0.170461	96.8085	0	14	1.27319
-0.0326683	-0.0525514		0.0525514	55.3191	0	14	1.66103
-0.029631	-0.0512176		0.0512176	34.0426	0	14	1.72425
-0.0381398	-0.0460134		0.0460134	37.234	0	14	1.02679
-0.0292108	-0.0557019		0.0557019	42.5532	0	14	0.805662
0.0559747	0.135084		0.135084	86.1702	0	14	2.72361
-0.0135213	0.047151		0.047151	41.4894	0	14	0.143518
-0.0617465	0.0201771		0.0201771	12.766	0	14	2.27172
0.0612488	-0.146526		0.146526	89.3617	0	14	0.966397
0.0764538	0.156153		0.156153	93.617	0	14	1.47059
-0.0576555	-0.0295945		0.0295945	30.8511	0	14	0.36018
-0.0445971	0.0414079		0.0414079	32.9787	0	14	1.54545
-0.0754688	-0.00680193		0.00680193	7.44681	0	14	0.447029
-0.0572115	-0.0132528		0.0132528	4.25532	0	14	0.225018
-0.0121503	0.0672138		0.0672138	58.5106	0	14	1.6358
-0.0486924	-0.0285605		0.0285605	15.9574	0	14	0.259823
-0.00453415	0.0784875		0.0784875	73.4043	0	14	0.0849719
0.00435423	-0.088116		0.088116	63.8298	0	14	0.162478
-0.0615253	-0.0223654		0.0223654	12.766	0	14	0.0895881
-0.00194698	-0.0702584		0.0702584	56.383	0	14	1.91512
-0.0802054	0.00682939		0.00682939	3.19149	0	14	1.65343
0.0773747	-0.158553		0.158553	88.2979	0	14	1.79167
0.0105665	-0.0955692		0.0955692	63.8298	0	14	0.2166
-0.0137663	0.0731071		0.0731071	60.6383	0	14	2.26828
-0.0203607	0.0615585		0.0615585	52.1277	0	14	0.388846
-0.0582245	0.0240617		0.0240617	25.5319	0	14	1.88278
-0.0477941	0.0327922		0.0327922	36.1702	0	14	3.99001
0.146881	0.234582		0.234582	95.7447	0	14	0.774458
-0.0530836	-0.0303944		0.0303944	27.6596	0	14	0.803312
-0.00763541	0.0779963		0.0779963	58.5106	0	14	0.244538
-0.0613082	0.014979		0.014979	10.6383	0	14	0.412861
-0.0349458	0.0467794		0.0467794	27.6596	0	14	4.15768
-0.0539099	0.0318499		0.0318499	27.6596	0	14	3.87022
-0.0338899	0.0414063		0.0414063	35.1064	0	14	2.97752
0.0709063	0.134812		0.134812	84.0426	0	14	0.221526
-0.0375315	-0.0478128		0.0478128	34.0426	0	14	1.43977
-0.0468508	0.0419711		0.0419711	36.1702	0	14	2.34548
					0	14	1.85116
0.032052	-0.114734		0.114734	72.3404	0	14	0.381534
-0.0134911	-0.0674356		0.0674356	51.0638	0	14	0.0884459
-0.0373432	-0.046717		0.046717	38.2979	0	14	0.779857
0.162254	-0.247048		0.247048	98.9362	0	14	0.289003
0.130908	-0.205348		0.205348	100	0	14	0.0494695
0.311437	-0.39767		0.39767	100	0	14	0.580872
0.0954243	-0.176161		0.176161	94.6809	0	14	2.36082
-0.0129278	-0.0737653		0.0737653	59.5745	0	14	3.30279
0.0282269	-0.112026		0.112026	82.9787	0	14	0.570162
0.0306959	-0.116715		0.116715	77.6596	0	14	0.67095
0.126697	-0.212262		0.212262	97.8723	0	14	0.109744
-0.0474496	-0.0376261		0.0376261	34.0426	0	14	0.311715
0.0143701	-0.101865		0.101865	61.7021	0	14	0.220997
-0.0678727	0.0166222		0.0166222	14.8936	0	14	0.139984
-0.0412752	0.0379918		0.0379918	32.9787	0	14	2.54662
0.0282029	-0.114135		0.114135	76.5957	0	14	0.258165
-0.0445464	-0.0422297		0.0422297	38.2979	0	14	0.202368
0.0775522	0.163291		0.163291	95.7447	0	14	1.08838
-0.0459982	-0.0395599		0.0395599	25.5319	0	14	0.282265
					0	14
					0	14
					0	14
					0	14
					0	14
					0	14
-0.0333754	-0.0287212		0.0287212	34.4086	0	16	0.0159173
-0.0514	-0.0224707		0.0224707	27.957	0	16	0.283941
0.0141459	-0.0784003		0.0784003	70.9677	0	16	0.224666
-0.064248	0.000572992		0.000572992	0	0	16	0.0501986
-0.0583573	-0.00713977		0.00713977	7.52688	0	16	0.177922
0.009202	0.0794069		0.0794069	87.0968	0	16	0.532425
-0.083011	0.00333452		0.00333452	4.30108	0	16	0.00203681
0.0642601	0.134587		0.134587	98.9247	0	16	0.187067
0.0115334	-0.0713825		0.0713825	74.1935	0	16	0.149214
-0.0427243	-0.0203176		0.0203176	29.0323	0	16	0.259948
					0	16	0.523851
0.00568313	0.0642272		0.0642272	62.3656	0	16	0.0782355
-0.0299283	-0.0394577		0.0394577	41.9355	0	16	0.284741
-0.0406551	0.0238387		0.0238387	33.3333	0	16	0.521383
-0.0247051	-0.0368878		0.0368878	52.6882	0	16	0.356027
0.0181398	0.073467		0.073467	87.0968	0	16	0.146798
0.0377776	-0.0953064		0.0953064	88.172	0	16	0.117736
0.0305334	0.0885343		0.0885343	84.9462	0	16	0.20191
-0.063279	-0.00096682		0.00096682	1.07527	0	16	0.184984
-0.0221821	0.0440647		0.0440647	53.7634	0	16	0.189009
0.0251774	0.0866481		0.0866481	86.0215	0	16	0.226206
-0.0389258	-0.0371614		0.0371614	46.2366	0	16	0.463735
0.00136552	0.0609577		0.0609577	70.9677	0	16	0.611356
-0.0615645	0.000384427		0.000384427	0	0	16	0.44547
-0.0216271	0.0415275		0.0415275	58.0645	0	16	0.455801
-0.0373629	0.0268274		0.0268274	37.6344	0	16	0.161303
0.0247623	-0.0902436		0.0902436	84.9462	0	16	1.2406
-0.0387508	0.0240451		0.0240451	21.5054	0	16	0.0325138
0.03653	-0.102522		0.102522	91.3978	0	16	0.638095
-0.0530091	0.0178472		0.0178472	19.3548	0	16	0.254294
-0.0113696	0.0768083		0.0768083	87.0968	0	16	0.507767
-0.0545756	0.0118331		0.0118331	10.7527	0	16	0.277292
-0.0196323	0.0490527		0.0490527	55.914	0	16	0.141982
0.00272705	0.0762782		0.0762782	74.1935	0	16	0.542283
0.05355	0.129026		0.129026	97.8495	0	16	0.222401
0.0202954	0.0824979		0.0824979	73.1183	0	16	0.0968443
-0.0372856	0.0329312		0.0329312	39.7849	0	16	0.238407
-0.0109094	0.0542533		0.0542533	64.5161	0	16	0.11072
0.00962841	0.0901871		0.0901871	82.7957	0	16	0.152761
0.0630363	0.14271		0.14271	95.6989	0	16	0.35673
-0.00420965	0.0670565		0.0670565	73.1183	0	16	0.294245
0.0351154	0.125244		0.125244	97.8495	0	16	0.218395
-0.0715527	0.007145		0.007145	8.60215	0	16	0.278659
					0	16	0.0408896
-0.00361584	-0.0596867		0.0596867	63.4409	0	16	0.228729
-0.00299582	-0.0650978		0.0650978	66.6667	0	16	0.10919
-0.0257372	-0.0365376		0.0365376	47.3118	0	16	0.250429
-0.0396011	0.0412727		0.0412727	53.7634	0	16	0.186444
0.0317333	-0.115277		0.115277	95.6989	0	16	0.745579
-0.0604537	0.0179366		0.0179366	27.957	0	16	0.151479
-0.0655589	0.000821133		0.000821133	5.37634	0	16	0.0902579
-0.0398621	-0.0164672		0.0164672	25.8065	0	16	0.0865233
-0.0208723	-0.0596209		0.0596209	68.8172	0	16	0.433594
0.0454712	0.133532		0.133532	94.6237	0	16	0.107755
-0.0683837	-0.00245005		0.00245005	1.07527	0	16	0.240137
-0.0378678	0.0259578		0.0259578	37.6344	0	16	0.0524739
-0.0168658	0.0593434		0.0593434	61.2903	0	16	0.11343
-0.0125379	0.0585737		0.0585737	75.2688	0	16	0.232972
-0.0274327	0.0305732		0.0305732	41.9355	0	16	0.461688
-0.00245236	-0.0663349		0.0663349	55.914	0	16	0.249575
-0.0612824	-0.0034122		0.0034122	3.22581	0	16	0.424321
-0.0353397	-0.0435848		0.0435848	58.0645	0	16	0.139241
-0.0620129	0.0118963		0.0118963	8.60215	0	16	0.236019
-0.0655101	-0.0187978		0.0187978	30.1075	0	16	0.237184
0.0100035	0.0733869		0.0733869	69.8925	0	16	0.48579
0.0762278	0.15533		0.15533	100	0	16	0.016441
-0.0218389	0.0545191		0.0545191	65.5914	0	16	0.0392508
0.0521705	0.117371		0.117371	92.4731	0	16	0.456502
-0.00920472	0.0542759		0.0542759	66.6667	0	16	0.0588232
-0.0163764	0.0484109		0.0484109	52.6882	0	16	0.471692
-0.00671306	-0.0579258		0.0579258	56.9892	0	16	0.0820645
0.0697567	-0.155215		0.155215	97.8495	0	16	0.864753
-0.014694	0.0439734		0.0439734	49.4624	0	16	0.112188
0.108397	-0.179384		0.179384	98.9247	0	16	0.457609
0.0131064	-0.0850452		0.0850452	89.2473	0	16	0.0110059
0.156172	-0.216843		0.216843	100	0	16	0.163162
-0.00966408	-0.0575307		0.0575307	67.7419	0	16	0.567606
0.0799353	-0.144751		0.144751	96.7742	0	16	0.368511
0.128839	-0.217793		0.217793	100	0	16	0.581034
0.0789277	-0.155312		0.155312	98.9247	0	16	0.568082
0.122997	-0.196558		0.196558	100	0	16	0.626437
0.18723	-0.243935		0.243935	100	0	16	0.525979
0.158091	-0.23608		0.23608	100	0	16	0.652742
0.131733	-0.186459		0.186459	98.9247	0	16	0.294657
0.0812315	-0.130433		0.130433	100	0	16	0.114881
-0.0453655	-0.0169382		0.0169382	21.5054	0	16	0.241502
0.0320552	-0.0959883		0.0959883	83.871	0	16	0.107486
-0.0552829	0.0314192		0.0314192	41.9355	0	16	0.212448
-0.0290724	-0.0288412		0.0288412	32.2581	0	16	0.382298
-0.00420897	0.0571796		0.0571796	73.1183	0	16	0.0123677
-0.0267346	0.028276		0.028276	26.8817	0	16	0.145862
-0.0531509	0.0207911		0.0207911	26.8817	0	16	0.223209
-0.0569794	0.00706848		0.00706848	7.52688	0	16	0.909924
					0	16
					0	16
					0	16
					0	16
					0	16
					0	16
					0	16
0.00353636	-0.0560247		0.0560247	63.1579	0	20	0.152687
-0.0252923	0.0260389		0.0260389	33.6842	0	20	0.130508
0.00597992	-0.0570877		0.0570877	64.2105	0	20	0.154633
0.0221913	0.0737701		0.0737701	80	0	20	0.0706892
-0.0351297	0.0162567		0.0162567	20	0	20	0.500172
0.0216914	0.0725425		0.0725425	68.4211	0	20	0.137309
0.0318993	-0.0833193		0.0833193	84.2105	0	20	0.046142
0.0547696	0.105041		0.105041	88.4211	0	20	0.129147
0.0259399	-0.0772214		0.0772214	81.0526	0	20	0.295484
-0.0356444	-0.0163311		0.0163311	23.1579	0	20	0.0995194
-0.0387939	0.0110917		0.0110917	29.4737	0	20	0.538703
-0.0155689	0.0358948		0.0358948	44.2105	0	20	0.398851
0.0294936	0.0803275		0.0803275	78.9474	0	20	0.780803
0.0106381	-0.0630226		0.0630226	67.3684	0	20	0.386798
-0.0358001	-0.0146569		0.0146569	8.42105	0	20	0.0218345
-0.0510569	-0.000154199		0.000154199	0	0	20	0.178486
0.00151243	0.053011		0.053011	57.8947	0	20	0.0983662
-0.0144103	-0.0364443		0.0364443	36.8421	0	20	0.28772
-0.00651279	-0.0439197		0.0439197	51.5789	0	20	0.141531
0.0188687	-0.0688126		0.0688126	65.2632	0	20	0.0450311
-0.0275818	-0.0222836		0.0222836	26.3158	0	20	0.500186
-0.0166103	0.0351186		0.0351186	50.5263	0	20	0.109108
-0.0295006	0.0223761		0.0223761	34.7368	0	20	0.284969
-0.0092793	-0.0425788		0.0425788	52.6316	0	20	0.385937
0.047663	0.0978652		0.0978652	87.3684	0	20	0.440202
-0.0114915	0.0406998		0.0406998	44.2105	0	20	0.0417662
-0.0438297	0.00750932		0.00750932	12.6316	0	20	0.444433
-0.00625498	0.0453325		0.0453325	52.6316	0	20	0.221204
-0.0348154	0.0160977		0.0160977	16.8421	0	20	0.259664
0.00783115	-0.0569231		0.0569231	68.4211	0	20	0.204417
-0.016323	0.0315748		0.0315748	43.1579	0	20	0.159822
0.0160358	-0.0676134		0.0676134	83.1579	0	20	0.41408
-0.0418878	-0.00991084		0.00991084	13.6842	0	20	0.100273
0.0297104	-0.0814824		0.0814824	81.0526	0	20	0.0601503
0.0393951	0.0906806		0.0906806	93.6842	0	20	0.0752116
0.104187	0.155234		0.155234	98.9474	0	20	0.104328
-0.0259398	0.0246289		0.0246289	33.6842	0	20	0.0282994
-0.0264122	-0.0240362		0.0240362	42.1053	0	20	0.00835031
-0.0444872	0.00687943		0.00687943	14.7368	0	20	0.273519
-0.00763075	-0.0452917		0.0452917	51.5789	0	20	0.051661
-0.0127047	0.0393193		0.0393193	50.5263	0	20	0.365793
-0.0275538	0.0233712		0.0233712	31.5789	0	20	0.397365
-0.00777654	-0.0437724		0.0437724	52.6316	0	20	0.683798
-0.04116	0.010292		0.010292	18.9474	0	20	0.1481
0.0287261	-0.0796257		0.0796257	81.0526	0	20	0.336666
-0.0214883	-0.0301221		0.0301221	40	0	20	0.414517
-0.0210465	-0.0304539		0.0304539	34.7368	0	20	0.268301
0.0329224	-0.0831952		0.0831952	85.2632	0	20	0.152854
0.0823247	0.133696		0.133696	98.9474	0	20	0.705266
					0	20	0.346847
-0.0453364	0.00592482		0.00592482	10.5263	0	20	0.264468
-0.0341907	-0.0179037		0.0179037	32.6316	0	20	0.0157362
0.0820782	-0.134545		0.134545	97.8947	0	20	0.0131042
-0.00455207	0.0472711		0.0472711	50.5263	0	20	0.602683
0.0899424	0.141722		0.141722	97.8947	0	20	0.377646
-0.0196185	-0.0321795		0.0321795	43.1579	0	20	0.0640266
0.0360255	-0.0874047		0.0874047	72.6316	0	20	0.00194201
0.0416854	-0.0936365		0.0936365	95.7895	0	20	0.58854
-0.041461	-0.0104425		0.0104425	10.5263	0	20	0.278916
-0.0291404	0.0225442		0.0225442	30.5263	0	20	0.343435
0.0321831	-0.0837712		0.0837712	77.8947	0	20	0.151231
-0.0226278	0.0290209		0.0290209	35.7895	0	20	0.286335
-0.0193967	0.0327019		0.0327019	34.7368	0	20	0.28515
-0.0271635	-0.0239835		0.0239835	34.7368	0	20	0.423166
0.0490633	-0.100478		0.100478	95.7895	0	20	0.333799
-0.0202166	0.031573		0.031573	42.1053	0	20	0.147474
-0.0339216	-0.0166359		0.0166359	31.5789	0	20	0.235928
-0.0050426	-0.0461884		0.0461884	63.1579	0	20	0.06125
-0.0118804	0.0387826		0.0387826	54.7368	0	20	0.222619
-0.0154907	-0.0356617		0.0356617	22.1053	0	20	0.0578217
-0.00770591	-0.0426268		0.0426268	52.6316	0	20	0.0653328
-0.0203251	0.0315429		0.0315429	46.3158	0	20	0.285038
0.0899723	0.142368		0.142368	94.7368	0	20	0.601505
0.0311327	0.082563		0.082563	85.2632	0	20	0.448519
-0.00208085	0.0497008		0.0497008	56.8421	0	20	0.0972901
-0.0253081	0.0263666		0.0263666	40	0	20	0.324632
-0.0342624	0.0172135		0.0172135	20	0	20	0.382132
-0.0217078	0.0296088		0.0296088	40	0	20	0.697829
-0.00576439	0.0465332		0.0465332	65.2632	0	20	0.192279
0.0192884	0.0709661		0.0709661	75.7895	0	20	0.440359
0.00163794	0.0515005		0.0515005	57.8947	0	20	0.0817076
-0.0499283	-0.00178012		0.00178012	4.21053	0	20	0.11962
0.0249141	0.076564		0.076564	87.3684	0	20	0.0586064
0.00528407	-0.0567361		0.0567361	62.1053	0	20	0.15207
0.0233094	-0.0733147		0.0733147	85.2632	0	20	0.338993
0.0488531	0.100387		0.100387	92.6316	0	20	0.212416
0.0176522	0.0679915		0.0679915	73.6842	0	20	0.187088
0.0187062	0.0677606		0.0677606	74.7368	0	20	0.634689
-0.00703486	0.0445664		0.0445664	54.7368	0	20	0.00458689
-0.00406633	0.0474981		0.0474981	49.4737	0	20	0.463854
-0.0341755	0.0165558		0.0165558	18.9474	0	20	0.153374
0.0683387	0.119686		0.119686	94.7368	0	20	0.25343
-0.0426081	-0.00933364		0.00933364	10.5263	0	20	0.176645
0.0324841	0.0832412		0.0832412	78.9474	0	20	0.222129
-0.00396006	0.04755		0.04755	53.6842	0	20	0.0983112
					0	20
					0	20
					0	20
					0	20
					0	20
0.0960169	0.163256		0.163256	97.8947	0	24	0.449252
-0.0113382	0.0562116		0.0562116	70.5263	0	24	0.224477
-0.0582515	-0.00673882		0.00673882	6.31579	0	24	0.462461
-0.0384657	-0.0321588		0.0321588	34.7368	0	24	0.157738
-0.0711853	0.000857584		0.000857584	1.05263	0	24	0.473207
-0.0461174	-0.0123818		0.0123818	15.7895	0	24	0.24428
0.0140587	-0.0819027		0.0819027	68.4211	0	24	0.143205
0.061898	0.126474		0.126474	96.8421	0	24	0.371656
-0.0318577	-0.0358174		0.0358174	51.5789	0	24	0.129035
-0.0255197	0.0368305		0.0368305	40	0	24	0.25406
-0.057214	-0.0100983		0.0100983	9.47368	0	24	0.0665692
0.0161634	0.080693		0.080693	81.0526	0	24	0.704136
0.00535426	0.0684569		0.0684569	56.8421	0	24	0.230649
-0.0339337	-0.0360063		0.0360063	48.4211	0	24	0.0174328
0.0248781	0.0889416		0.0889416	75.7895	0	24	0.00501045
-0.0677093	-0.00408782		0.00408782	4.21053	0	24	0.199554
0.00281139	0.0697157		0.0697157	67.3684	0	24	0.507755
0.0315575	0.104917		0.104917	88.4211	0	24	0.0752715
0.0374745	-0.109045		0.109045	86.3158	0	24	0.313885
0.0155897	0.0804454		0.0804454	71.5789	0	24	0.252515
-0.0551031	0.00635228		0.00635228	8.42105	0	24	0.22081
-0.0416652	-0.0228116		0.0228116	26.3158	0	24	0.211206
0.0713209	0.133751		0.133751	95.7895	0	24	0.281942
-0.0513046	0.0141525		0.0141525	15.7895	0	24	0.0246467
-0.0375859	-0.0341606		0.0341606	46.3158	0	24	0.010529
-0.00609566	-0.0566105		0.0566105	66.3158	0	24	0.203868
0.0120247	0.0780211		0.0780211	67.3684	0	24	0.0347996
-0.0724573	-0.00885888		0.00885888	13.6842	0	24	0.178463
0.0058905	-0.065981		0.065981	67.3684	0	24	0.212383
0.0533146	0.12017		0.12017	94.7368	0	24	0.204967
-0.0148214	0.0566338		0.0566338	52.6316	0	24	0.0114472
0.024656	-0.0903808		0.0903808	77.8947	0	24	0.0954926
0.101195	0.17323		0.17323	100	0	24	0.324595
-0.0491953	0.0128815		0.0128815	12.6316	0	24	0.297822
-0.00334432	0.0680922		0.0680922	67.3684	0	24	0.292787
0.12076	0.19209		0.19209	100	0	24	0.183958
0.214918	0.289813		0.289813	100	0	24	0.367546
0.0545882	0.127549		0.127549	85.2632	0	24	0.253109
-0.0694519	0.00618578		0.00618578	9.47368	0	24	0.197242
0.00473435	0.0847151		0.0847151	78.9474	0	24	0.0585551
-0.00322944	0.0584441		0.0584441	67.3684	0	24	0.128209
-0.0152501	0.0474561		0.0474561	56.8421	0	24	0.173216
-0.0341153	0.0301233		0.0301233	38.9474	0	24	0.0283922
0.115881	-0.180712		0.180712	97.8947	0	24	0.478814
-0.0413218	-0.0226404		0.0226404	30.5263	0	24	0.524202
0.0046126	-0.0647819		0.0647819	72.6316	0	24	0.314873
0.0535162	-0.120173		0.120173	93.6842	0	24	0.434562
0.0552405	-0.132154		0.132154	95.7895	0	24	0.463091
0.0291431	0.0933634		0.0933634	85.2632	0	24	0.0437178
0.013925	0.0890493		0.0890493	83.1579	0	24	0.132962
-0.00246083	-0.0657585		0.0657585	74.7368	0	24	0.665291
-0.0509424	0.0075482		0.0075482	16.8421	0	24	0.108738
0.0403017	-0.105379		0.105379	91.5789	0	24	0.51054
-0.0330882	-0.0316531		0.0316531	40	0	24	0.0563767
-0.0335993	-0.034712		0.034712	43.1579	0	24	0.400063
-0.0314954	0.0341322		0.0341322	43.1579	0	24	0.262844
0.0628686	-0.126071		0.126071	91.5789	0	24	0.0825458
0.0167303	0.0804015		0.0804015	81.0526	0	24	0.0755221
-0.0627032	0.000101997		0.000101997	0	0	24	0.314748
-0.0362676	-0.024429		0.024429	28.4211	0	24	0.587809
-0.0233824	0.0368986		0.0368986	43.1579	0	24	0.0358129
-0.062501	0.00405262		0.00405262	3.15789	0	24	0.075969
0.0391788	0.103884		0.103884	77.8947	0	24	0.309205
-0.0151688	0.0548185		0.0548185	64.2105	0	24	0.342767
-0.00653615	-0.0602401		0.0602401	72.6316	0	24	0.274393
-0.0150214	0.0554901		0.0554901	60	0	24	0.155775
-0.0344078	0.0327323		0.0327323	40	0	24	0.0186061
0.0234814	-0.0860887		0.0860887	80	0	24	0.11018
-0.0275535	0.0412642		0.0412642	53.6842	0	24	0.423814
-0.0425697	0.0196201		0.0196201	23.1579	0	24	0.0416963
0.0152519	0.0792511		0.0792511	77.8947	0	24	0.0259229
0.0274638	-0.0884815		0.0884815	84.2105	0	24	0.20671
0.105231	0.165639		0.165639	100	0	24	0.627776
0.0545399	-0.119479		0.119479	95.7895	0	24	0.606488
0.0598891	0.122764		0.122764	89.4737	0	24	0.161669
-0.0272157	0.0343622		0.0343622	32.6316	0	24	0.42615
-0.0227792	-0.0427296		0.0427296	51.5789	0	24	0.0221501
0.0074255	0.0704659		0.0704659	70.5263	0	24	0.0657859
-0.0614056	0.00482845		0.00482845	2.10526	0	24	0.461642
-0.0260756	0.0414988		0.0414988	57.8947	0	24	0.235225
-0.0465308	-0.0247659		0.0247659	30.5263	0	24	0.0162861
0.0970881	0.16086		0.16086	100	0	24	0.0188543
0.0036307	0.0717667		0.0717667	72.6316	0	24	0.175587
-0.00575135	-0.0569591		0.0569591	58.9474	0	24	0.155724
-0.00835975	-0.0548619		0.0548619	57.8947	0	24	0.503912
-0.0544995	-0.0138659		0.0138659	22.1053	0	24	0.0784629
-0.0389894	0.0233227		0.0233227	29.4737	0	24	0.312382
-0.0217658	0.0514262		0.0514262	57.8947	0	24	0.272589
-0.0205427	0.0410245		0.0410245	48.4211	0	24	0.135055
0.02319	0.086855		0.086855	83.1579	0	24	0.039586
-0.0353511	-0.0348832		0.0348832	46.3158	0	24	0.294524
-0.0605711	-0.01868		0.01868	11.5789	0	24	0.505802
0.00262929	0.0729545		0.0729545	66.3158	0	24	0.248287
-0.0247008	0.0452427		0.0452427	49.4737	0	24	0.063628
0.0483469	0.112987		0.112987	94.7368	0	24	0.339669
					0	24
					0	24
					0	24
					0	24
					0	24
0.0396654	-0.0985128		0.0985128	88.4211	0	28	0.277867
-0.0544459	-0.00356156		0.00356156	4.21053	0	28	0.172841
-0.045043	-0.0124578		0.0124578	20	0	28	0.430419
-0.0321885	-0.0219709		0.0219709	26.3158	0	28	0.433786
0.0272683	0.0643849		0.0643849	76.8421	0	28	0.00611614
0.011731	-0.0702146		0.0702146	67.3684	0	28	0.360729
0.0126397	0.0713438		0.0713438	74.7368	0	28	0.21084
0.0513154	-0.103913		0.103913	91.5789	0	28	0.802468
-0.054151	-0.000870512		0.000870512	0	0	28	0.158998
-0.00877246	-0.0438154		0.0438154	52.6316	0	28	0.584603
0.0280987	-0.0845488		0.0845488	78.9474	0	28	0.351932
0.0188094	-0.0759427		0.0759427	81.0526	0	28	0.145963
-0.0541705	-0.000164552		0.000164552	0	0	28	0.109362
-0.0027458	-0.0527722		0.0527722	52.6316	0	28	0.228693
-0.0398092	-0.00587887		0.00587887	9.47368	0	28	0.718507
0.0163297	-0.06968		0.06968	74.7368	0	28	0.210809
0.003059	0.0530788		0.0530788	45.2632	0	28	0.782325
0.0674919	-0.11984		0.11984	94.7368	0	28	0.482503
-0.0258572	0.0319158		0.0319158	37.8947	0	28	0.518091
-0.00771782	-0.0481401		0.0481401	50.5263	0	28	0.142699
0.0196194	-0.0721465		0.0721465	65.2632	0	28	0.307388
-0.0250111	-0.0235502		0.0235502	31.5789	0	28	0.846653
-0.00623171	-0.0503894		0.0503894	55.7895	0	28	0.41421
-0.0404076	0.0172926		0.0172926	26.3158	0	28	0.406429
-0.0451544	-0.0100352		0.0100352	16.8421	0	28	0.164623
-0.0142996	-0.0459451		0.0459451	53.6842	0	28	0.363098
-0.0211173	-0.0306721		0.0306721	33.6842	0	28	0.215838
-0.00809633	-0.0456458		0.0456458	50.5263	0	28	0.293407
0.0489361	-0.103475		0.103475	95.7895	0	28	0.630335
-0.0398014	0.0118129		0.0118129	17.8947	0	28	0.614566
-0.0435413	-0.0152406		0.0152406	23.1579	0	28	0.283087
0.0354261	-0.0987734		0.0987734	91.5789	0	28	0.536163
-0.00355489	-0.0575372		0.0575372	65.2632	0	28	0.64272
-0.0358009	-0.0286102		0.0286102	32.6316	0	28	0.616528
					0	28	0.140458
0.011151	0.0752465		0.0752465	77.8947	0	28	0.102572
0.00573731	-0.0653592		0.0653592	72.6316	0	28	0.504877
0.139229	0.194577		0.194577	100	0	28	0.752425
-0.000812574	0.0614735		0.0614735	69.4737	0	28	0.81828
-0.0160889	0.0431848		0.0431848	45.2632	0	28	0.0175222
0.035641	0.0996047		0.0996047	92.6316	0	28	0.387625
-0.0338531	0.0218111		0.0218111	28.4211	0	28	0.487016
0.0186468	-0.0725477		0.0725477	78.9474	0	28	0.419656
-0.0356424	-0.0275562		0.0275562	32.6316	0	28	0.668062
0.00249258	0.0576492		0.0576492	74.7368	0	28	0.0703101
0.0584094	-0.124804		0.124804	93.6842	0	28	0.823125
-0.0102727	-0.0438633		0.0438633	43.1579	0	28	0.259885
0.075357	-0.129839		0.129839	96.8421	0	28	0.0425695
-0.0290009	-0.0229421		0.0229421	26.3158	0	28	0.149277
0.0085192	-0.0694394		0.0694394	74.7368	0	28	0.181689
0.0539176	-0.0970757		0.0970757	82.1053	0	28	0.365597
-0.0317401	0.0285918		0.0285918	44.2105	0	28	0.262889
0.00934912	0.057257		0.057257	63.1579	0	28	0.754079
0.0208036	-0.0778826		0.0778826	81.0526	0	28	0.668594
-0.0349629	0.0228137		0.0228137	26.3158	0	28	0.367787
-0.0251234	-0.0338679		0.0338679	53.6842	0	28	0.188075
-0.0225922	-0.0326168		0.0326168	29.4737	0	28	0.345965
-0.0410189	0.0134817		0.0134817	15.7895	0	28	0.522832
-0.0427376	0.0124286		0.0124286	13.6842	0	28	0.392759
-0.01085	-0.041195		0.041195	54.7368	0	28	0.962499
-0.0239177	0.0279375		0.0279375	29.4737	0	28	0.407162
-0.0211105	-0.0329404		0.0329404	42.1053	0	28	0.110797
-0.00070802	0.0580921		0.0580921	78.9474	0	28	0.215631
-0.0388505	0.0115229		0.0115229	16.8421	0	28	0.496788
-0.00547469	-0.0498519		0.0498519	52.6316	0	28	0.34407
0.107105	-0.163781		0.163781	98.9474	0	28	0.255184
-0.0294393	-0.0275485		0.0275485	35.7895	0	28	0.837
					0	28	0.356926
0.00641726	-0.0594059		0.0594059	61.0526	0	28	0.276728
-0.00779331	-0.0381199		0.0381199	50.5263	0	28	0.0267313
-0.00759837	-0.0464985		0.0464985	51.5789	0	28	0.12279
0.00167059	-0.0582061		0.0582061	70.5263	0	28	0.39453
0.00462388	0.0563425		0.0563425	67.3684	0	28	0.444158
0.059561	-0.118281		0.118281	95.7895	0	28	0.79932
-0.0334175	-0.0237051		0.0237051	27.3684	0	28	1.03248
-0.022988	0.0274152		0.0274152	30.5263	0	28	0.149839
0.0683729	0.125136		0.125136	95.7895	0	28	0.323343
0.026224	0.0752601		0.0752601	77.8947	0	28	0.480925
0.0158822	-0.068547		0.068547	67.3684	0	28	0.289415
-0.0448056	-0.0083754		0.0083754	8.42105	0	28	0.603069
-0.0188121	0.0324567		0.0324567	41.0526	0	28	0.12468
0.0401477	-0.0891302		0.0891302	82.1053	0	28	0.528428
0.0705014	-0.122299		0.122299	97.8947	0	28	0.373287
-0.01474	-0.0372582		0.0372582	32.6316	0	28	0.826676
0.0259	-0.0818203		0.0818203	69.4737	0	28	0.196848
-0.0195749	-0.0326279		0.0326279	31.5789	0	28	0.451408
-0.0121357	0.0416875		0.0416875	56.8421	0	28	0.130138
-0.00299092	-0.0548895		0.0548895	72.6316	0	28	0.3511
-0.0114746	-0.0442298		0.0442298	60	0	28	0.251249
-0.0163285	-0.0317244		0.0317244	34.7368	0	28	0.236159
-0.0460465	0.0124654		0.0124654	18.9474	0	28	0.135526
-0.00180552	0.0534467		0.0534467	55.7895	0	28	0.684368
0.0168724	-0.0751816		0.0751816	78.9474	0	28	0.900649
-0.0206391	0.0207798		0.0207798	22.1053	0	28	0.189647
0.0235345	-0.071524		0.071524	74.7368	0	28	0.41175
					0	28
					0	28
					0	28
					0	28
					0	28
0.187105	-0.26654		0.26654	100	0	32	0.495604
-0.0256102	0.0542875		0.0542875	52.6316	0	32	0.00247731
0.0522803	-0.133621		0.133621	87.3684	0	32	0.47823
0.0841606	-0.164571		0.164571	96.8421	0	32	0.584633
-0.00226332	0.0770541		0.0770541	54.7368	0	32	0.460426
-0.0298611	-0.0497253		0.0497253	38.9474	0	32	0.71602
-0.0120447	0.0690864		0.0690864	52.6316	0	32	0.0737778
-0.0464067	0.0321323		0.0321323	25.2632	0	32	0.0168084
0.0453991	-0.125942		0.125942	82.1053	0	32	0.0401056
-0.0222747	0.0573409		0.0573409	47.3684	0	32	0.454051
0.0486735	0.128103		0.128103	89.4737	0	32	0.132092
0.0173182	0.0968172		0.0968172	80	0	32	0.285926
-0.0725417	-0.0071251		0.0071251	5.26316	0	32	0.375317
-0.0579567	0.0229442		0.0229442	17.8947	0	32	0.253921
0.103047	-0.182833		0.182833	95.7895	0	32	0.0226594
-0.0388483	0.0398315		0.0398315	30.5263	0	32	0.348007
0.068626	-0.147688		0.147688	91.5789	0	32	0.544829
0.0340054	-0.113776		0.113776	86.3158	0	32	0.40934
0.12796	-0.206218		0.206218	98.9474	0	32	0.126855
-0.0181579	0.0641389		0.0641389	52.6316	0	32	0.335984
-0.043109	0.0351361		0.0351361	41.0526	0	32	0.144967
-0.0755029	0.00430353		0.00430353	3.15789	0	32	0.0180612
-0.0702581	-0.0115501		0.0115501	23.1579	0	32	0.383585
0.0308195	0.111874		0.111874	76.8421	0	32	0.16436
-0.025399	-0.0557543		0.0557543	45.2632	0	32	0.0964326
-0.0271765	-0.0530015		0.0530015	38.9474	0	32	0.0219154
					0	32	0.161311
-0.0688048	-0.0123413		0.0123413	5.26316	0	32	0.0723088
-0.0692537	-0.0115089		0.0115089	9.47368	0	32	0.181757
-0.000384041	-0.0793773		0.0793773	67.3684	0	32	0.0339744
-0.0192663	-0.0613532		0.0613532	62.1053	0	32	0.0895451
0.0263494	0.105945		0.105945	75.7895	0	32	0.00555587
0.0476434	-0.127345		0.127345	84.2105	0	32	0.209487
0.00996627	-0.0905292		0.0905292	71.5789	0	32	0.0168176
0.0245087	-0.106343		0.106343	68.4211	0	32	0.204416
0.0700834	-0.149468		0.149468	90.5263	0	32	0.421911
0.134206	-0.216427		0.216427	100	0	32	0.311728
0.0696366	-0.149609		0.149609	92.6316	0	32	0.293484
-0.0485825	0.0330188		0.0330188	23.1579	0	32	0.0985099
0.102844	-0.183743		0.183743	96.8421	0	32	0.726834
0.052106	0.132024		0.132024	85.2632	0	32	0.221701
-0.0720532	-0.00659712		0.00659712	4.21053	0	32	0.075901
0.17373	0.254143		0.254143	98.9474	0	32	0.354763
-0.0584092	-0.0223172		0.0223172	12.6316	0	32	0.254915
0.0417809	0.121489		0.121489	83.1579	0	32	0.0181548
-0.066327	-0.0133512		0.0133512	14.7368	0	32	0.254648
-0.0762671	-0.00475555		0.00475555	5.26316	0	32	0.193037
0.0306184	0.110038		0.110038	74.7368	0	32	0.0377355
					0	32	0.490569
-0.00938466	-0.070286		0.070286	53.6842	0	32	0.114706
-0.0449156	0.0365019		0.0365019	33.6842	0	32	0.156941
-0.0457006	-0.034041		0.034041	25.2632	0	32	0.03219
0.00372152	-0.0829106		0.0829106	62.1053	0	32	0.428286
-0.0597076	-0.0202131		0.0202131	22.1053	0	32	0.224788
-0.043752	0.0350873		0.0350873	25.2632	0	32	0.0133772
0.066428	0.146322		0.146322	92.6316	0	32	0.0562776
-0.0697245	0.0100274		0.0100274	9.47368	0	32	0.388591
0.0417406	0.122097		0.122097	84.2105	0	32	0.155917
-0.0359791	-0.0419169		0.0419169	38.9474	0	32	0.100028
-0.0177937	0.0612674		0.0612674	60	0	32	0.232396
0.0702848	0.150751		0.150751	87.3684	0	32	0.0865208
-0.0475281	0.0324102		0.0324102	27.3684	0	32	0.524913
-0.0623856	0.0167467		0.0167467	9.47368	0	32	0.117411
-0.0140506	-0.0662685		0.0662685	49.4737	0	32	0.0376576
0.0204098	0.100751		0.100751	76.8421	0	32	0.0372986
-0.0148433	-0.0740935		0.0740935	63.1579	0	32	0.00552844
-0.0738961	-0.0058679		0.0058679	7.36842	0	32	0.121745
-0.0734873	-0.00569662		0.00569662	6.31579	0	32	0.350154
0.059489	0.139619		0.139619	88.4211	0	32	0.688628
0.16648	-0.247049		0.247049	100	0	32	0.255251
-0.057748	-0.0217727		0.0217727	13.6842	0	32	0.581747
0.0177461	-0.0974599		0.0974599	78.9474	0	32	0.165357
-0.0759518	-0.00412601		0.00412601	3.15789	0	32	0.311743
-0.00984899	-0.0689098		0.0689098	53.6842	0	32	0.230622
-0.0209034	-0.0588255		0.0588255	42.1053	0	32	0.282855
-0.0694912	0.0099474		0.0099474	10.5263	0	32	0.0557335
-0.0155701	-0.0632933		0.0632933	53.6842	0	32	0.138332
-0.0746222	-0.00467605		0.00467605	7.36842	0	32	0.323568
-0.068597	-0.0122282		0.0122282	7.36842	0	32	0.219956
0.0723575	-0.152685		0.152685	88.4211	0	32	0.168873
-0.0395086	-0.0396705		0.0396705	30.5263	0	32	0.00204379
-0.0272604	0.0514203		0.0514203	33.6842	0	32	0.11046
-0.0553765	0.0252698		0.0252698	24.2105	0	32	0.00579025
0.0220285	0.102698		0.102698	71.5789	0	32	0.312384
-0.0265131	-0.0523009		0.0523009	47.3684	0	32	0.342082
-0.0182034	0.0606731		0.0606731	52.6316	0	32	0.165719
8.61379e-06	0.079422		0.079422	60	0	32	0.127742
-0.0248425	0.0539869		0.0539869	46.3158	0	32	0.443879
-0.0795646	-0.0027745		0.0027745	3.15789	0	32	0.170733
-0.0339977	0.0468188		0.0468188	33.6842	0	32	0.391862
-0.0252292	-0.0558326		0.0558326	48.4211	0	32	0.126216
0.0631992	-0.142896		0.142896	90.5263	0	32	0.19275
-0.0708613	-0.00909134		0.00909134	5.26316	0	32	0.35057
0.127095	-0.206808		0.206808	96.8421	0	32	0.31668
0.0803357	-0.15963		0.15963	93.6842	0	32	0.468393
					0	32
					0	32
					0	32
					0	32
					0	32
-0.00565492	-0.0764348		0.0764348	65.625	0	34
0.0454775	-0.141158		0.141158	95.8333	0	34
0.179284	-0.275625		0.275625	100	0	34
-0.0427031	-0.0769042		0.0769042	67.7083	0	34
0.00520494	0.0665157		0.0665157	51.0417	0	34
-0.0606568	0.0291982		0.0291982	26.0417	0	34
0.227435	-0.303513		0.303513	98.9583	0	34
-0.0461862	-0.0168308		0.0168308	14.5833	0	34
-0.0475378	-0.0204759		0.0204759	19.7917	0	34
0.168762	-0.243743		0.243743	98.9583	0	34
0.0786576	-0.157792		0.157792	91.6667	0	34
0.00616523	-0.0918407		0.0918407	63.5417	0	34
-0.0705674	-0.00942057		0.00942057	6.25	0	34
-0.0493096	-0.0431042		0.0431042	41.6667	0	34
-0.0140509	-0.0539498		0.0539498	48.9583	0	34
-0.00638638	-0.0734529		0.0734529	60.4167	0	34
-0.0635547	0.010057		0.010057	4.16667	0	34
-0.0406615	0.0292454		0.0292454	21.875	0	34
-0.000706311	-0.0683657		0.0683657	61.4583	0	34
-0.0598551	-0.0190501		0.0190501	12.5	0	34
-0.0542934	-0.00109816		0.00109816	1.04167	0	34
0.0340271	-0.122146		0.122146	79.1667	0	34
0.0597666	-0.147813		0.147813	83.3333	0	34
-0.00247699	0.0714197		0.0714197	54.1667	0	34
-0.045717	-0.0163518		0.0163518	15.625	0	34
0.0959865	-0.185413		0.185413	95.8333	0	34
0.0167312	-0.102943		0.102943	73.9583	0	34
-0.0237423	-0.0408361		0.0408361	29.1667	0	34
-0.026912	-0.0363525		0.0363525	28.125	0	34
0.108131	-0.194271		0.194271	94.7917	0	34
-0.0437355	0.0360369		0.0360369	21.875	0	34
-0.0423981	0.0441577		0.0441577	44.7917	0	34
-0.0120032	-0.0897715		0.0897715	69.7917	0	34
0.0587635	-0.159618		0.159618	92.7083	0	34
					0	34
-0.0836831	-0.00864814		0.00864814	9.375	0	34
-0.0712889	0.0265624		0.0265624	20.8333	0	34
0.0201117	-0.126921		0.126921	78.125	0	34
0.00652634	0.130689		0.130689	85.4167	0	34
0.018529	-0.113038		0.113038	72.9167	0	34
0.00189486	0.100273		0.100273	80.2083	0	34
-0.0562522	0.030375		0.030375	22.9167	0	34
-0.0102419	0.0659624		0.0659624	62.5	0	34
-0.0687918	-0.00559114		0.00559114	2.08333	0	34
0.154085	-0.225009		0.225009	96.875	0	34
0.0143936	-0.09521		0.09521	81.25	0	34
0.0228022	-0.125386		0.125386	87.5	0	34
-0.0664669	-0.0287278		0.0287278	22.9167	0	34
-0.101504	-0.0135272		0.0135272	17.7083	0	34
0.0500833	0.121495		0.121495	83.3333	0	34
					0	34
0.112573	-0.188868		0.188868	94.7917	0	34
0.0200441	-0.0997994		0.0997994	61.4583	0	34
0.0221895	-0.111201		0.111201	75	0	34
0.00524	0.0774502		0.0774502	55.2083	0	34
-0.0102922	0.0483055		0.0483055	38.5417	0	34
-0.0736824	0.00319154		0.00319154	0	0	34
0.0802237	-0.155474		0.155474	93.75	0	34
-0.0442812	-0.0247424		0.0247424	15.625	0	34
-0.0531661	-0.0155085		0.0155085	10.4167	0	34
-0.0630185	0.00988008		0.00988008	10.4167	0	34
-0.0316448	-0.0366399		0.0366399	30.2083	0	34
0.0866971	-0.171171		0.171171	94.7917	0	34
-0.0350915	-0.030219		0.030219	33.3333	0	34
-0.022766	-0.0809918		0.0809918	63.5417	0	34
0.107518	-0.188962		0.188962	96.875	0	34
-0.124362	-0.0513283		0.0513283	40.625	0	34
-0.0204673	0.038863		0.038863	34.375	0	34
-0.00127339	-0.0692064		0.0692064	48.9583	0	34
0.0296831	-0.106606		0.106606	58.3333	0	34
0.0810144	0.152216		0.152216	92.7083	0	34
-0.0162416	0.0564795		0.0564795	52.0833	0	34
0.0192106	-0.103615		0.103615	82.2917	0	34
-0.0225391	-0.0415626		0.0415626	36.4583	0	34
-0.0486367	0.0222985		0.0222985	14.5833	0	34
-0.0585998	-0.0105931		0.0105931	7.29167	0	34
-0.0360304	-0.0379475		0.0379475	23.9583	0	34
-0.027378	0.0267014		0.0267014	20.8333	0	34
-0.0288501	0.0582293		0.0582293	45.8333	0	34
0.10527	-0.178589		0.178589	94.7917	0	34
-0.00115178	-0.0754797		0.0754797	56.25	0	34
-0.057598	-0.0460825		0.0460825	37.5	0	34
-0.0741541	-0.00777883		0.00777883	4.16667	0	34
0.0985005	0.188618		0.188618	95.8333	0	34
0.0401612	-0.111893		0.111893	81.25	0	34
-0.0484104	0.0197867		0.0197867	9.375	0	34
-0.0407317	0.0227486		0.0227486	9.375	0	34
-0.0710601	0.00249907		0.00249907	2.08333	0	34
-0.029245	0.0327331		0.0327331	25	0	34
0.0484947	0.110363		0.110363	80.2083	0	34
-0.0502719	0.0150847		0.0150847	12.5	0	34
0.0591657	-0.128289		0.128289	80.2083	0	34
-0.0243304	-0.04301		0.04301	31.25	0	34
0.0188185	0.084306		0.084306	71.875	0	34
-0.0288666	-0.0268122		0.0268122	22.9167	0	34
-0.0505113	-0.0346435		0.0346435	34.375	0	34
					0	34
					0	34
					0	34
					0	34
0.00922541	-0.0710467		0.0710467	51.0417	0	38	0.915056
-0.0277613	-0.0487159		0.0487159	44.7917	0	38	0.684145
0.0850616	-0.175195		0.175195	98.9583	0	38	0.723356
0.0545189	-0.137699		0.137699	90.625	0	38	0.126681
-0.0456872	0.021452		0.021452	14.5833	0	38	1.78522
-0.0572962	0.0187552		0.0187552	14.5833	0	38	2.44661
-0.0503235	-0.0349748		0.0349748	29.1667	0	38	0.752194
-0.0513534	-0.0158387		0.0158387	9.375	0	38	1.89049
0.0393515	-0.114641		0.114641	79.1667	0	38	0.549383
0.00396578	0.0789608		0.0789608	58.3333	0	38	0.412329
-0.0613093	-0.0253833		0.0253833	13.5417	0	38	0.569577
0.0200442	0.0835863		0.0835863	71.875	0	38	0.883433
					0	38	0.618546
					0	38	1.40145
0.0322391	-0.0978181		0.0978181	72.9167	0	38	3.15235
-0.0696079	-0.00398257		0.00398257	4.16667	0	38	0.448991
-0.0577987	0.0167076		0.0167076	20.8333	0	38	1.65574
-0.0101785	-0.0622937		0.0622937	48.9583	0	38	0.640184
0.0437288	0.110161		0.110161	76.0417	0	38	2.14693
-0.0245882	-0.0353033		0.0353033	31.25	0	38	0.275483
-0.00538301	-0.0727046		0.0727046	58.3333	0	38	0.345071
-0.0639675	0.00728416		0.00728416	7.29167	0	38	0.697572
0.0963743	-0.167793		0.167793	96.875	0	38	0.605192
0.0209211	-0.0928953		0.0928953	70.8333	0	38	1.43046
0.151616	-0.219094		0.219094	98.9583	0	38	1.54845
0.00235147	0.0792912		0.0792912	55.2083	0	38	0.160877
-0.0673053	-0.00269199		0.00269199	0	0	38	0.00572678
-0.0104468	-0.066374		0.066374	56.25	0	38	0.239777
0.0211601	0.102686		0.102686	79.1667	0	38	1.53522
-0.0653724	0.0245117		0.0245117	19.7917	0	38	1.49053
-0.0767776	0.0113163		0.0113163	4.16667	0	38	0.573497
0.0506875	-0.116864		0.116864	80.2083	0	38	0.850415
0.0619928	-0.136248		0.136248	90.625	0	38	1.45378
0.00545367	-0.0853048		0.0853048	69.7917	0	38	0.00319302
-0.0465117	-0.0528661		0.0528661	48.9583	0	38	0.523439
0.0218604	-0.105539		0.105539	77.0833	0	38	0.0161775
-0.0387221	-0.0630097		0.0630097	65.625	0	38	1.87393
-0.0703757	-0.00825795		0.00825795	6.25	0	38	0.436384
-0.0531534	-0.0479472		0.0479472	43.75	0	38	1.46031
0.0955953	-0.162712		0.162712	91.6667	0	38	1.13234
0.0199138	0.127718		0.127718	86.4583	0	38	0.503097
0.0497976	-0.136496		0.136496	88.5417	0	38	0.848441
0.0111421	0.0838107		0.0838107	62.5	0	38	2.07475
-0.0237051	-0.0561584		0.0561584	51.0417	0	38	1.1209
0.0671946	0.135958		0.135958	85.4167	0	38	0.799962
0.00727941	-0.0777086		0.0777086	66.6667	0	38	2.2397
					0	38	0.787562
0.0721389	0.158835		0.158835	96.875	0	38	1.2607
					0	38	0.886594
-0.0370561	0.029819		0.029819	27.0833	0	38	0.363042
-0.0346882	-0.0478242		0.0478242	38.5417	0	38	2.81623
-0.00574465	-0.0705326		0.0705326	56.25	0	38	0.570504
0.121775	0.185339		0.185339	97.9167	0	38	0.297799
-0.00534594	0.073879		0.073879	61.4583	0	38	1.23263
0.0634177	0.127094		0.127094	88.5417	0	38	0.0765699
0.0369814	0.120977		0.120977	82.2917	0	38	2.04731
0.0183664	0.0983143		0.0983143	59.375	0	38	1.70457
-0.0343244	-0.0280771		0.0280771	23.9583	0	38	1.29777
-0.0129828	0.0590414		0.0590414	46.875	0	38	1.07663
-0.0157754	0.0480121		0.0480121	39.5833	0	38	0.0971137
-0.0687929	-0.0076721		0.0076721	7.29167	0	38	2.08457
-0.037966	-0.0308098		0.0308098	30.2083	0	38	1.32719
-0.0218441	-0.052713		0.052713	39.5833	0	38	1.61589
-0.0320843	-0.0411113		0.0411113	30.2083	0	38	0.46529
-0.0765562	-0.000793746		0.000793746	1.04167	0	38	0.60437
0.0711165	-0.141505		0.141505	89.5833	0	38	0.00369703
0.0225658	-0.0958735		0.0958735	77.0833	0	38	0.577596
-0.0431561	0.0335606		0.0335606	27.0833	0	38	2.6787
0.0702505	-0.143515		0.143515	91.6667	0	38	0.149897
-0.0369578	0.0340043		0.0340043	32.2917	0	38	0.960264
-0.0309518	-0.0432097		0.0432097	33.3333	0	38	1.72366
-0.00307482	0.0847372		0.0847372	58.3333	0	38	0.757218
					0	38	2.71312
0.0047403	0.0740815		0.0740815	63.5417	0	38	0.250033
					0	38	2.06506
-0.0592341	0.0123095		0.0123095	9.375	0	38	0.564949
0.00145278	-0.0658907		0.0658907	54.1667	0	38	0.353151
0.00227476	0.0818219		0.0818219	69.7917	0	38	1.6676
0.0651776	0.144651		0.144651	91.6667	0	38	0.0210003
0.0057964	0.0704238		0.0704238	45.8333	0	38	0.936879
-0.0352254	0.0440496		0.0440496	42.7083	0	38	3.25584
0.0110996	0.0715572		0.0715572	61.4583	0	38	0.63142
0.022127	0.0898963		0.0898963	69.7917	0	38	1.12437
0.0473087	-0.111678		0.111678	79.1667	0	38	2.40717
-0.0701442	0.00760936		0.00760936	8.33333	0	38	0.327366
0.0256898	0.0910062		0.0910062	60.4167	0	38	0.661802
-0.0603673	-0.00767984		0.00767984	5.20833	0	38	0.214247
-0.0484577	-0.0246582		0.0246582	25	0	38	0.671791
					0	38	0.870472
-0.0445549	0.029716		0.029716	25	0	38	1.17314
0.0509822	0.117397		0.117397	77.0833	0	38	0.691286
-0.0734904	-0.000688834		0.000688834	0	0	38	0.267974
0.0485939	0.121509		0.121509	85.4167	0	38	2.53215
-0.0302669	0.0351911		0.0351911	25	0	38	0.76808
0.0146907	-0.0796302		0.0796302	64.5833	0	38	0.495543
0.0157044	-0.0927251		0.0927251	70.8333	0	38	0.324893
					0	38
					0	38
					0	38
					0	38
0.0345294	-0.106517		0.106517	92.6316	0	42	0.279151
0.0458092	-0.129748		0.129748	98.9474	0	42	0.149716
-0.00745902	-0.0665135		0.0665135	80	0	42	0.0310727
0.0114952	-0.0901153		0.0901153	88.4211	0	42	0.109089
0.00948997	-0.0660725		0.0660725	78.9474	0	42	0.777039
-0.0371742	-0.0230021		0.0230021	22.1053	0	42	0.263455
-0.0540668	-0.0268179		0.0268179	36.8421	0	42	0.0341875
-0.0676048	-0.000434178		0.000434178	2.10526	0	42	0.150882
0.0428117	0.115595		0.115595	92.6316	0	42	0.0766005
-0.037919	-0.0304531		0.0304531	36.8421	0	42	0.454484
0.00449159	-0.0650194		0.0650194	71.5789	0	42	0.652987
0.0205454	-0.074763		0.074763	73.6842	0	42	0.325776
-0.055703	-0.00224186		0.00224186	4.21053	0	42	0.441291
0.0623723	0.126344		0.126344	100	0	42	0.393852
-0.000650716	0.0637715		0.0637715	65.2632	0	42	0.157891
-0.0243387	0.0436427		0.0436427	51.5789	0	42	0.394323
-0.0205003	-0.0338109		0.0338109	36.8421	0	42	0.703537
0.0124595	-0.0781572		0.0781572	83.1579	0	42	0.699053
0.0690465	0.124332		0.124332	95.7895	0	42	0.332167
0.0264446	0.089916		0.089916	81.0526	0	42	0.630063
0.0833402	0.143649		0.143649	98.9474	0	42	0.105385
-0.0177087	0.0535869		0.0535869	55.7895	0	42	0.247489
0.100522	-0.153217		0.153217	100	0	42	0.737726
0.0211252	-0.0767371		0.0767371	81.0526	0	42	0.040653
-0.0432923	-0.00902274		0.00902274	7.36842	0	42	0.286721
0.0873486	-0.144169		0.144169	98.9474	0	42	0.0386539
-0.0376075	-0.0214011		0.0214011	23.1579	0	42	0.644528
-0.062341	-0.0234057		0.0234057	20	0	42	0.509006
0.0511278	-0.112069		0.112069	92.6316	0	42	0.272251
-0.0184128	0.052561		0.052561	65.2632	0	42	0.443947
0.020896	0.0856968		0.0856968	74.7368	0	42	0.305392
-0.0270589	0.0340764		0.0340764	54.7368	0	42	0.545392
0.102353	-0.173303		0.173303	100	0	42	0.0955139
					0	42	0.340359
0.0280941	-0.120662		0.120662	95.7895	0	42	0.0916552
0.109654	-0.187614		0.187614	100	0	42	0.251413
0.06764	-0.141878		0.141878	97.8947	0	42	0.346294
0.0217734	-0.0907997		0.0907997	87.3684	0	42	0.259678
-0.0535415	-0.048519		0.048519	53.6842	0	42	0.704117
-0.0529584	-0.00812015		0.00812015	9.47368	0	42	0.575464
-0.00499967	0.0998261		0.0998261	84.2105	0	42	0.241758
-0.0485269	0.018597		0.018597	26.3158	0	42	0.696171
-0.0175537	0.050517		0.050517	66.3158	0	42	0.33236
0.00988551	0.067038		0.067038	63.1579	0	42	0.117443
-0.0181156	0.0357765		0.0357765	50.5263	0	42	0.3382
					0	42	0.0770635
0.0479259	0.126168		0.126168	95.7895	0	42	0.155342
0.119254	0.226842		0.226842	98.9474	0	42	0.102911
0.00352733	-0.0744446		0.0744446	76.8421	0	42	0.0470036
-0.0386129	-0.035697		0.035697	52.6316	0	42	0.136837
0.00896989	0.100123		0.100123	88.4211	0	42	0.169264
-0.0389479	-0.027886		0.027886	30.5263	0	42	0.302973
0.0182578	0.117198		0.117198	96.8421	0	42	0.167996
0.0202483	0.0994892		0.0994892	91.5789	0	42	0.322522
-0.0420629	0.0118881		0.0118881	11.5789	0	42	0.203869
-0.0480035	-0.0108499		0.0108499	9.47368	0	42	0.047197
-0.0224681	0.0336755		0.0336755	40	0	42	0.638986
0.0174566	-0.0745509		0.0745509	67.3684	0	42	0.355968
-0.0576095	0.000225761		0.000225761	1.05263	0	42	0.108136
-0.000409165	-0.0644823		0.0644823	76.8421	0	42	0.385177
-0.0531576	0.00874377		0.00874377	5.26316	0	42	0.148155
-0.0708029	0.00807534		0.00807534	5.26316	0	42	0.435533
-0.0460034	0.0146073		0.0146073	23.1579	0	42	0.384261
0.00185531	-0.0594354		0.0594354	70.5263	0	42	0.294279
-0.0501291	-0.023844		0.023844	35.7895	0	42	0.329438
0.0182474	-0.0527944		0.0527944	71.5789	0	42	0.417104
-0.0372502	-0.0229617		0.0229617	17.8947	0	42	0.517256
-0.0347582	0.0277595		0.0277595	31.5789	0	42	0.0526068
0.00859017	0.0581134		0.0581134	69.4737	0	42	0.45861
-0.0154032	-0.052171		0.052171	46.3158	0	42	0.290019
-0.070271	0.0173679		0.0173679	30.5263	0	42	0.0116914
-0.0627867	0.00749107		0.00749107	6.31579	0	42	0.212505
-0.0120515	-0.0508598		0.0508598	65.2632	0	42	0.521479
-0.0228295	0.0216788		0.0216788	27.3684	0	42	0.289068
0.0252954	0.0874805		0.0874805	74.7368	0	42	0.325658
0.0392546	0.095722		0.095722	91.5789	0	42	0.425119
0.0404456	0.0999967		0.0999967	91.5789	0	42	0.576926
-0.062168	-0.0188198		0.0188198	20	0	42	0.295944
0.0412641	-0.0989383		0.0989383	90.5263	0	42	0.134882
0.00356595	0.0785966		0.0785966	82.1053	0	42	0.0606343
-0.013671	-0.036844		0.036844	43.1579	0	42	0.228283
-0.00024082	0.0571889		0.0571889	54.7368	0	42	0.896262
-0.0125594	-0.0458961		0.0458961	61.0526	0	42	0.176262
0.00192777	0.0583546		0.0583546	72.6316	0	42	0.551286
0.0163872	-0.0725517		0.0725517	76.8421	0	42	0.559028
0.0463796	-0.109743		0.109743	92.6316	0	42	0.229599
-0.00849742	-0.0557195		0.0557195	66.3158	0	42	0.548916
0.0179029	-0.0716797		0.0716797	77.8947	0	42	0.561846
-0.00530276	0.0500776		0.0500776	66.3158	0	42	0.279164
-0.0126683	-0.0532046		0.0532046	62.1053	0	42	0.0979589
0.0585207	-0.121401		0.121401	94.7368	0	42	0.332422
-0.000360108	-0.0553977		0.0553977	54.7368	0	42	0.124432
-0.0235733	0.0273529		0.0273529	33.6842	0	42	0.110724
0.0498121	0.119745		0.119745	94.7368	0	42	0.0979482
-0.0597101	0.0128477		0.0128477	22.1053	0	42	0.912917
					0	42
					0	42
					0	42
					0	42
					0	42
-0.0297314	-0.0294789		0.0294789	40	0	50	0.576035
-0.0589917	-0.000110729		0.000110729	0	0	50	0.243072
-0.0395172	0.0230376		0.0230376	30.5263	0	50	0.602234
0.0166161	0.0773133		0.0773133	76.8421	0	50	0.00863627
-0.0174203	0.0368767		0.0368767	35.7895	0	50	0.755762
-0.0271697	-0.0317076		0.0317076	38.9474	0	50	0.185147
0.00785284	-0.0666327		0.0666327	61.0526	0	50	0.242388
0.070826	0.12907		0.12907	94.7368	0	50	0.335738
0.03933	0.100101		0.100101	87.3684	0	50	0.0402859
-0.058297	-0.00256499		0.00256499	2.10526	0	50	0.683232
-0.00804285	0.0522399		0.0522399	50.5263	0	50	0.0920246
0.064336	-0.122671		0.122671	92.6316	0	50	0.193029
-0.0276252	0.0329221		0.0329221	32.6316	0	50	0.303017
0.059162	-0.116563		0.116563	89.4737	0	50	1.09293
-0.0421849	-0.0184279		0.0184279	21.0526	0	50	0.120814
-0.0226385	-0.0356544		0.0356544	42.1053	0	50	0.0312566
0.0349872	-0.0934908		0.0934908	80	0	50	0.0974276
0.0491346	0.106606		0.106606	87.3684	0	50	0.0217929
0.0568321	-0.11579		0.11579	94.7368	0	50	0.478973
0.0239649	-0.0816667		0.0816667	80	0	50	0.285777
-0.00233232	0.0424655		0.0424655	37.8947	0	50	0.641434
-0.0536492	-0.00188114		0.00188114	5.26316	0	50	0.415232
-0.0394011	0.0204359		0.0204359	26.3158	0	50	0.69089
-0.00290412	-0.0538333		0.0538333	62.1053	0	50	0.0226248
0.00414642	-0.0627659		0.0627659	65.2632	0	50	0.312094
-0.0304071	0.0257165		0.0257165	28.4211	0	50	0.684953
0.011431	0.0678637		0.0678637	63.1579	0	50	0.365283
0.0391642	-0.0989529		0.0989529	78.9474	0	50	0.0681142
-0.0427595	-0.0157069		0.0157069	18.9474	0	50	0.0343934
0.0182126	-0.0722155		0.0722155	70.5263	0	50	0.811107
0.0207969	-0.0794115		0.0794115	81.0526	0	50	0.0719039
-0.0548367	-0.00263462		0.00263462	3.15789	0	50	0.351587
					0	50	0.364676
0.0752184	-0.138278		0.138278	97.8947	0	50	0.00760341
-0.0553066	-0.00397239		0.00397239	0	0	50	0.0264633
0.077276	-0.140006		0.140006	100	0	50	0.764589
-0.0451977	-0.0125362		0.0125362	12.6316	0	50	0.666019
0.0397944	0.102179		0.102179	76.8421	0	50	0.0938206
0.037908	-0.0984637		0.0984637	87.3684	0	50	0.70708
0.0236594	0.0860548		0.0860548	78.9474	0	50	0.944414
-0.0205037	-0.038482		0.038482	37.8947	0	50	0.371367
0.00793071	0.068221		0.068221	73.6842	0	50	0.478626
0.0139047	0.0724421		0.0724421	66.3158	0	50	0.309675
-0.00881728	-0.0510096		0.0510096	63.1579	0	50	0.407079
-0.021002	-0.037143		0.037143	45.2632	0	50	0.550744
-0.0401278	-0.0234604		0.0234604	24.2105	0	50	0.488868
0.0047988	-0.0663337		0.0663337	68.4211	0	50	0.432065
0.000945629	0.0627613		0.0627613	57.8947	0	50	0.403103
0.0185641	-0.0783572		0.0783572	71.5789	0	50	0.0948649
-0.023968	0.0373107		0.0373107	31.5789	0	50	0.316419
-0.00985427	-0.051728		0.051728	52.6316	0	50	0.549954
0.0234031	0.0815229		0.0815229	77.8947	0	50	0.350291
0.0844846	0.143651		0.143651	97.8947	0	50	0.491342
0.0204707	0.0802637		0.0802637	83.1579	0	50	0.318759
0.0505822	-0.112575		0.112575	95.7895	0	50	0.438118
-0.00198275	0.0577347		0.0577347	64.2105	0	50	0.0319303
0.0131734	0.0712281		0.0712281	65.2632	0	50	0.0915256
-0.0539635	-0.00537551		0.00537551	2.10526	0	50	0.768188
0.0131506	-0.0708563		0.0708563	66.3158	0	50	0.103142
-0.0550813	-0.00464449		0.00464449	4.21053	0	50	0.113544
-0.0427614	-0.0176277		0.0176277	15.7895	0	50	0.456209
-0.0511886	0.0108784		0.0108784	9.47368	0	50	0.39494
-0.0177282	-0.0408815		0.0408815	48.4211	0	50	0.710431
-0.0287736	-0.0323068		0.0323068	34.7368	0	50	0.5953
-0.0540872	-0.00463717		0.00463717	1.05263	0	50	0.103807
0.0614528	0.121145		0.121145	90.5263	0	50	0.150623
-0.000142113	-0.0579044		0.0579044	51.5789	0	50	0.971091
					0	50	0.111584
0.0547278	0.111952		0.111952	90.5263	0	50	2.79768e-16
-0.0420148	-0.020652		0.020652	28.4211	0	50	0.125862
-0.00776864	-0.0468702		0.0468702	52.6316	0	50	0.306824
-0.0286297	-0.0303557		0.0303557	29.4737	0	50	0.625406
0.00569543	-0.0643717		0.0643717	71.5789	0	50	0.544431
-0.0304207	-0.0264265		0.0264265	32.6316	0	50	0.0435154
-0.0382055	0.0216569		0.0216569	30.5263	0	50	0.6074
-0.035174	-0.0238021		0.0238021	30.5263	0	50	0.137716
0.0479195	-0.105454		0.105454	87.3684	0	50	0.593016
0.0249315	-0.0801086		0.0801086	71.5789	0	50	0.270938
-0.0326253	0.0251707		0.0251707	24.2105	0	50	0.361858
-0.0188253	0.0410639		0.0410639	51.5789	0	50	0.0729312
-0.0442963	-0.0130868		0.0130868	12.6316	0	50	0.00198254
0.0508654	-0.105979		0.105979	85.2632	0	50	0.214226
-0.0380698	-0.0161464		0.0161464	27.3684	0	50	0.616467
0.0229682	0.0835199		0.0835199	73.6842	0	50	1.39915
-0.0337372	0.020448		0.020448	23.1579	0	50	0.0555413
-0.005001	0.0489248		0.0489248	56.8421	0	50	0.326573
0.021691	-0.0789859		0.0789859	74.7368	0	50	0.480593
-0.00832004	0.0407532		0.0407532	42.1053	0	50	0.304117
0.0306436	0.08685		0.08685	90.5263	0	50	0.939618
-0.021142	-0.0395684		0.0395684	42.1053	0	50	0.245198
0.0592454	-0.117879		0.117879	91.5789	0	50	0.145095
0.0999659	0.155643		0.155643	98.9474	0	50	0.128321
-0.0324655	-0.0258289		0.0258289	24.2105	0	50	0.142626
-0.00793212	0.0525799		0.0525799	61.0526	0	50	0.190462
0.0517572	-0.112944		0.112944	87.3684	0	50	0.253809
					0	50
					0	50
					0	50
					0	50
					0	50
-0.0629827	-0.0455033		0.0455033	21.0526	1	58
0.0326332	-0.130144		0.130144	86.3158	1	58
-0.0422413	0.0615903		0.0615903	49.4737	1	58
0.124133	0.239067		0.239067	98.9474	1	58
0.0557027	0.16272		0.16272	93.6842	1	58
0.122974	0.220066		0.220066	96.8421	1	58
-0.0765988	-0.0369771		0.0369771	17.8947	1	58
0.039248	0.139763		0.139763	76.8421	1	58
0.0418152	0.15829		0.15829	88.4211	1	58
0.130925	0.235796		0.235796	97.8947	1	58
-0.00478974	0.101467		0.101467	48.4211	1	58
-0.0113883	0.0997776		0.0997776	51.5789	1	58
0.0484442	0.153703		0.153703	91.5789	1	58
-0.10546	-0.0093622		0.0093622	5.26316	1	58
-0.0383428	0.0569006		0.0569006	45.2632	1	58
-0.00166268	0.114286		0.114286	84.2105	1	58
0.075675	0.143492		0.143492	88.4211	1	58
0.0247298	0.132475		0.132475	88.4211	1	58
-0.0329384	0.0706162		0.0706162	56.8421	1	58
-0.00312683	-0.104723		0.104723	73.6842	1	58
0.0252889	0.123241		0.123241	63.1579	1	58
0.0528941	0.158539		0.158539	93.6842	1	58
					1	58
					1	58
0.0529413	0.146783		0.146783	92.6316	1	58
-0.097195	-0.0121276		0.0121276	9.47368	1	58
-0.0388221	0.0255498		0.0255498	27.3684	1	58
-0.00100019	0.113239		0.113239	74.7368	1	58
					1	58
-0.0784255	-0.0332338		0.0332338	18.9474	1	58
					1	58
-0.0991499	-0.000826216		0.000826216	1.05263	1	58
0.135965	0.247888		0.247888	98.9474	1	58
-0.0490465	0.0514704		0.0514704	34.7368	1	58
-0.000293924	0.102767		0.102767	82.1053	1	58
-0.0945358	-0.0157822		0.0157822	9.47368	1	58
0.0863947	0.18899		0.18899	98.9474	1	58
0.116193	0.220629		0.220629	94.7368	1	58
0.0218834	0.137537		0.137537	81.0526	1	58
0.0347236	0.144287		0.144287	86.3158	1	58
0.0507072	0.159892		0.159892	71.5789	1	58
-0.0820582	0.0327769		0.0327769	24.2105	1	58
0.108514	0.2223		0.2223	95.7895	1	58
0.158269	0.266822		0.266822	100	1	58
0.116259	0.233528		0.233528	97.8947	1	58
-0.0211635	0.0899351		0.0899351	55.7895	1	58
-0.0226084	0.0874858		0.0874858	54.7368	1	58
0.025022	0.13926		0.13926	80	1	58
-0.0158438	0.0990061		0.0990061	53.6842	1	58
0.015978	-0.121288		0.121288	81.0526	1	58
-0.0379909	0.0748758		0.0748758	64.2105	1	58
0.0132826	0.121557		0.121557	81.0526	1	58
-0.0193929	0.0930512		0.0930512	63.1579	1	58
-0.0239481	-0.0835067		0.0835067	57.8947	1	58
					1	58
0.0824868	-0.198359		0.198359	98.9474	1	58
-0.0664396	0.0359015		0.0359015	27.3684	1	58
					1	58
-0.0761216	0.0326111		0.0326111	23.1579	1	58
					1	58
0.018035	-0.126547		0.126547	73.6842	1	58
-0.087606	0.0232916		0.0232916	16.8421	1	58
0.0225123	0.0936751		0.0936751	70.5263	1	58
-0.0647646	-0.0264275		0.0264275	18.9474	1	58
-0.0323899	-0.0650963		0.0650963	41.0526	1	58
-0.10725	-0.000531902		0.000531902	0	1	58
-0.0946756	0.00470222		0.00470222	5.26316	1	58
-0.0684069	-0.0277008		0.0277008	24.2105	1	58
-0.0339615	0.0719789		0.0719789	46.3158	1	58
0.0242055	0.128162		0.128162	82.1053	1	58
-0.103614	0.00717301		0.00717301	9.47368	1	58
0.123434	0.226664		0.226664	100	1	58
-0.104631	-0.00777806		0.00777806	5.26316	1	58
0.0390375	0.154426		0.154426	92.6316	1	58
0.0167524	0.132777		0.132777	91.5789	1	58
0.12568	0.222096		0.222096	88.4211	1	58
0.00439516	0.0987112		0.0987112	63.1579	1	58
-0.0863654	0.0268456		0.0268456	13.6842	1	58
-0.0678518	-0.0262082		0.0262082	21.0526	1	58
0.0189487	0.120164		0.120164	88.4211	1	58
-0.00217582	0.0988488		0.0988488	74.7368	1	58
-0.0597487	-0.047289		0.047289	33.6842	1	58
					1	58
-0.0553114	0.0452456		0.0452456	34.7368	1	58
0.0162431	0.130432		0.130432	71.5789	1	58
0.0304196	0.143977		0.143977	87.3684	1	58
0.0549205	0.160463		0.160463	90.5263	1	58
-0.110157	0.000283387		0.000283387	0	1	58
0.00362579	0.11646		0.11646	61.0526	1	58
-0.027995	-0.0784422		0.0784422	56.8421	1	58
-0.0372119	0.0508913		0.0508913	43.1579	1	58
					1	58
					1	58
					1	58
					1	58
					1	58
					1	58
					1	58
					1	58
					1	58
0.0590176	-0.165896		0.165896	87.5	1	62
0.00500409	-0.152485		0.152485	77.0833	1	62
-0.0530594	0.032949		0.032949	12.5	1	62
-0.0351698	-0.0521563		0.0521563	11.4583	1	62
0.114514	0.209612		0.209612	86.4583	1	62
-0.10426	-0.0160466		0.0160466	9.375	1	62
0.151182	0.259768		0.259768	91.6667	1	62
0.0469052	-0.185775		0.185775	91.6667	1	62
-0.0797116	0.0252789		0.0252789	14.5833	1	62
-0.0290152	0.102557		0.102557	55.2083	1	62
-0.0125739	-0.105334		0.105334	58.3333	1	62
-0.0646555	-0.0547336		0.0547336	23.9583	1	62
0.00958591	-0.124114		0.124114	54.1667	1	62
-0.00258489	0.0582503		0.0582503	31.25	1	62
-0.0203519	-0.0670137		0.0670137	30.2083	1	62
-0.0364935	0.127863		0.127863	58.3333	1	62
-0.0025884	0.0943441		0.0943441	60.4167	1	62
-0.0620383	0.0159489		0.0159489	8.33333	1	62
-0.0536037	0.0416497		0.0416497	12.5	1	62
0.0900849	0.239018		0.239018	95.8333	1	62
-0.0757101	0.00480744		0.00480744	1.04167	1	62
0.173804	0.321876		0.321876	96.875	1	62
0.132707	0.220714		0.220714	94.7917	1	62
0.0538473	0.211368		0.211368	92.7083	1	62
-0.0388313	0.0861994		0.0861994	52.0833	1	62
-0.0859812	0.0504687		0.0504687	31.25	1	62
0.0216869	0.159053		0.159053	64.5833	1	62
-0.0668827	0.176445		0.176445	71.875	1	62
					1	62
0.0454322	0.259683		0.259683	93.75	1	62
0.00586837	0.173677		0.173677	78.125	1	62
0.106925	0.253764		0.253764	92.7083	1	62
0.0124912	-0.123779		0.123779	57.2917	1	62
-0.0955468	-0.00226081		0.00226081	5.20833	1	62
-0.0974116	-0.0321305		0.0321305	14.5833	1	62
-0.00442732	0.113409		0.113409	52.0833	1	62
-0.0948156	0.0156082		0.0156082	13.5417	1	62
-0.0104942	0.0930246		0.0930246	57.2917	1	62
-0.0800776	0.0398568		0.0398568	20.8333	1	62
0.0412482	0.131575		0.131575	78.125	1	62
0.067528	0.221727		0.221727	88.5417	1	62
-0.0355912	-0.07398		0.07398	33.3333	1	62
0.0976714	0.182307		0.182307	57.2917	1	62
0.188148	0.27451		0.27451	94.7917	1	62
-0.0742185	0.0214476		0.0214476	12.5	1	62
-0.00103206	-0.101452		0.101452	43.75	1	62
-0.0542604	-0.0312656		0.0312656	31.25	1	62
0.0645481	-0.149798		0.149798	66.6667	1	62
0.0197686	0.104657		0.104657	60.4167	1	62
-0.0510154	0.0288996		0.0288996	16.6667	1	62
-0.0993192	-0.0301908		0.0301908	13.5417	1	62
-0.049154	-0.0399491		0.0399491	18.75	1	62
-0.0209458	-0.0645921		0.0645921	32.2917	1	62
-0.053912	-0.0393449		0.0393449	8.33333	1	62
-0.0371249	0.0526348		0.0526348	31.25	1	62
0.00455785	-0.101207		0.101207	55.2083	1	62
0.0160097	-0.116422		0.116422	64.5833	1	62
-0.0536526	0.0860624		0.0860624	41.6667	1	62
0.0211768	0.123892		0.123892	43.75	1	62
0.0498897	0.155392		0.155392	69.7917	1	62
0.174441	0.30065		0.30065	96.875	1	62
0.0243774	-0.122085		0.122085	52.0833	1	62
					1	62
0.0449141	0.249078		0.249078	96.875	1	62
-0.108174	0.020972		0.020972	14.5833	1	62
-0.142398	-0.0107326		0.0107326	0	1	62
-0.0034771	-0.0999225		0.0999225	63.5417	1	62
-0.0757613	-0.0585181		0.0585181	34.375	1	62
-0.095383	-0.0384218		0.0384218	9.375	1	62
0.017649	-0.137195		0.137195	64.5833	1	62
-0.0601792	0.0435033		0.0435033	31.25	1	62
-0.00254672	-0.083191		0.083191	27.0833	1	62
0.140307	0.244345		0.244345	90.625	1	62
-0.0902399	-0.0217114		0.0217114	12.5	1	62
-0.0722519	-0.0129386		0.0129386	3.125	1	62
-0.0134979	0.0678608		0.0678608	23.9583	1	62
0.086695	0.162029		0.162029	65.625	1	62
0.139649	0.226594		0.226594	93.75	1	62
0.00488352	-0.102498		0.102498	58.3333	1	62
-0.0521314	0.0581843		0.0581843	38.5417	1	62
0.0824903	0.164909		0.164909	84.375	1	62
0.176774	-0.304949		0.304949	98.9583	1	62
-0.0430537	-0.0632592		0.0632592	28.125	1	62
-0.0248292	0.0595092		0.0595092	29.1667	1	62
0.0351999	0.124982		0.124982	59.375	1	62
-0.0764846	0.0133542		0.0133542	10.4167	1	62
0.0333896	-0.153116		0.153116	76.0417	1	62
-0.00368303	0.122622		0.122622	57.2917	1	62
-0.0472157	0.0621855		0.0621855	26.0417	1	62
0.0852747	0.172014		0.172014	87.5	1	62
-0.0508478	0.0462295		0.0462295	18.75	1	62
-0.0599978	0.04562		0.04562	14.5833	1	62
					1	62
0.0178866	0.162715		0.162715	85.4167	1	62
					1	62
					1	62
					1	62
					1	62
					1	62
					1	62
0.0590039	-0.147729		0.147729	75	1	74
0.108462	-0.197387		0.197387	93.75	1	74
-0.0391801	0.0493082		0.0493082	44.7917	1	74
0.0202167	0.108719		0.108719	63.5417	1	74
-0.00767637	0.0808129		0.0808129	55.2083	1	74
-0.0292723	0.0594121		0.0594121	53.125	1	74
0.190224	0.278691		0.278691	100	1	74
0.0144527	-0.102904		0.102904	71.875	1	74
0.0357936	-0.124346		0.124346	86.4583	1	74
-0.0736322	0.014887		0.014887	11.4583	1	74
0.0267127	0.115449		0.115449	78.125	1	74
-0.0173891	-0.0711865		0.0711865	45.8333	1	74
-0.0308582	-0.0579537		0.0579537	30.2083	1	74
-0.0613499	-0.0276795		0.0276795	23.9583	1	74
0.0416141	-0.130212		0.130212	83.3333	1	74
0.0607834	-0.149418		0.149418	86.4583	1	74
0.177703	-0.2663		0.2663	100	1	74
					1	74
0.0460706	-0.134642		0.134642	85.4167	1	74
-0.052053	-0.0364448		0.0364448	20.8333	1	74
-0.0762056	-0.0124312		0.0124312	6.25	1	74
0.0342235	-0.122727		0.122727	60.4167	1	74
					1	74
0.121631	-0.210538		0.210538	98.9583	1	74
					1	74
0.03843	-0.127059		0.127059	68.75	1	74
					1	74
-0.0849917	-0.00355984		0.00355984	4.16667	1	74
-0.0220266	-0.0665919		0.0665919	50	1	74
-0.0659156	-0.02267		0.02267	13.5417	1	74
-0.0340428	0.0549933		0.0549933	36.4583	1	74
0.0430621	0.131559		0.131559	87.5	1	74
0.073241	-0.162145		0.162145	91.6667	1	74
-0.0563243	-0.0321633		0.0321633	31.25	1	74
0.0441707	-0.132816		0.132816	67.7083	1	74
0.0854672	0.173937		0.173937	87.5	1	74
0.033501	0.122148		0.122148	81.25	1	74
-0.0616959	-0.0268065		0.0268065	17.7083	1	74
-0.054765	0.0337563		0.0337563	29.1667	1	74
-0.0707783	-0.0176836		0.0176836	6.25	1	74
-0.0430574	0.0455036		0.0455036	28.125	1	74
-0.00562967	-0.0830121		0.0830121	40.625	1	74
-0.0373413	-0.0511673		0.0511673	31.25	1	74
-0.0528207	-0.0356946		0.0356946	22.9167	1	74
0.0233903	-0.11217		0.11217	79.1667	1	74
-0.0349185	0.0536264		0.0536264	16.6667	1	74
-0.0749791	-0.0134768		0.0134768	6.25	1	74
-0.0233859	0.0652267		0.0652267	52.0833	1	74
0.00837401	-0.0971603		0.0971603	65.625	1	74
-0.0190244	-0.0695425		0.0695425	47.9167	1	74
-0.00047741	0.0880101		0.0880101	58.3333	1	74
					1	74
					1	74
-0.0142069	-0.0743883		0.0743883	60.4167	1	74
					1	74
-0.00761818	-0.0808811		0.0808811	66.6667	1	74
-0.0425091	-0.0459956		0.0459956	16.6667	1	74
					1	74
0.0620636	0.15071		0.15071	91.6667	1	74
-0.05057	0.0380106		0.0380106	34.375	1	74
0.14713	0.235651		0.235651	93.75	1	74
-0.0409356	-0.0480819		0.0480819	32.2917	1	74
-0.0289076	0.0596829		0.0596829	44.7917	1	74
-0.0455354	0.0432757		0.0432757	22.9167	1	74
0.084528	-0.173593		0.173593	80.2083	1	74
-0.0588135	0.0297572		0.0297572	19.7917	1	74
0.00141946	-0.0900079		0.0900079	48.9583	1	74
0.00320747	-0.0916562		0.0916562	71.875	1	74
0.00132735	-0.0903972		0.0903972	72.9167	1	74
-0.067169	0.0216753		0.0216753	16.6667	1	74
-0.0408775	0.0481937		0.0481937	16.6667	1	74
-0.0427346	0.0457469		0.0457469	26.0417	1	74
-0.00519082	-0.0831715		0.0831715	50	1	74
0.169301	0.257758		0.257758	100	1	74
-0.077767	-0.0108914		0.0108914	8.33333	1	74
-0.0400148	-0.0487101		0.0487101	39.5833	1	74
-0.00419389	-0.0842516		0.0842516	60.4167	1	74
0.08845	0.177243		0.177243	86.4583	1	74
-0.058315	-0.0301161		0.0301161	33.3333	1	74
-0.0858778	-0.0028833		0.0028833	0	1	74
					1	74
0.0282943	0.117131		0.117131	81.25	1	74
-0.000112686	0.0887391		0.0887391	37.5	1	74
-0.0756193	0.0128853		0.0128853	12.5	1	74
0.0188421	0.107321		0.107321	55.2083	1	74
0.120815	0.209612		0.209612	88.5417	1	74
-0.0684613	0.0199912		0.0199912	15.625	1	74
0.0535787	0.142578		0.142578	73.9583	1	74
-0.045572	0.042955		0.042955	25	1	74
0.0340855	0.122604		0.122604	79.1667	1	74
-0.0858935	-0.00263845		0.00263845	1.04167	1	74
-0.0513739	0.0374936		0.0374936	28.125	1	74
0.0522234	0.140731		0.140731	85.4167	1	74
0.0512564	0.140082		0.140082	79.1667	1	74
0.0547669	0.143229		0.143229	83.3333	1	74
					1	74
					1	74
					1	74
					1	74
					1	74
0.316582	0.513045		0.513045	100	1	86	0.961012
0.174164	0.366376		0.366376	98.9474	1	86	1.38637
0.242922	0.405227		0.405227	100	1	86	1.71317
0.0152873	0.207462		0.207462	92.6316	1	86	0.288368
					1	86	0.541402
0.104573	0.285957		0.285957	98.9474	1	86	0.0474673
-0.0400555	0.140892		0.140892	76.8421	1	86	1.38518
0.121433	0.29248		0.29248	100	1	86	0.555719
-0.126723	0.0641736		0.0641736	48.4211	1	86	0.906719
					1	86	0.149648
-0.114331	0.0502808		0.0502808	23.1579	1	86	1.21389
					1	86	0.505042
-0.158265	0.0402127		0.0402127	28.4211	1	86	0.425417
-0.181505	0.00402739		0.00402739	2.10526	1	86	0.592022
					1	86	0.407002
0.0902026	0.262247		0.262247	96.8421	1	86	0.510421
					1	86	0.222066
					1	86	0.207299
					1	86	0.722777
0.182059	-0.379387		0.379387	100	1	86	0.260026
					1	86	0.557311
					1	86	0.0437065
0.039258	-0.231518		0.231518	94.7368	1	86	1.19561
					1	86	0.0130872
					1	86	0.321807
0.0829816	-0.267347		0.267347	97.8947	1	86	0.342286
					1	86	0.0375215
					1	86	0.332431
-0.100326	-0.114462		0.114462	61.0526	1	86	0.0311329
					1	86	0.468628
-0.0856427	0.120057		0.120057	66.3158	1	86	0.575622
0.258095	0.444215		0.444215	100	1	86	1.15659
0.266555	0.490791		0.490791	100	1	86	0.691706
0.101263	0.304205		0.304205	100	1	86	0.782258
0.325488	0.517847		0.517847	100	1	86	1.307
0.488944	0.730925		0.730925	100	1	86	1.6638
0.0767717	0.263171		0.263171	97.8947	1	86	0.317903
0.0446385	0.221284		0.221284	98.9474	1	86	0.165563
-0.0258114	0.196371		0.196371	76.8421	1	86	0.0665864
0.0036319	0.144034		0.144034	87.3684	1	86	0.635496
-0.0526564	0.116824		0.116824	68.4211	1	86	0.0850963
					1	86	0.0472678
0.0679834	-0.281379		0.281379	100	1	86	0.305646
-0.0293355	-0.168133		0.168133	94.7368	1	86	0.546501
					1	86	0.21332
					1	86	0.671784
-0.085105	-0.105776		0.105776	61.0526	1	86	0.353258
					1	86	0.110253
-0.155769	0.0336471		0.0336471	21.0526	1	86	0.0551726
0.00577071	-0.155865		0.155865	70.5263	1	86	0.392842
					1	86	0.0642747
					1	86	0.175182
					1	86	0.0288401
					1	86	0.577993
					1	86	0.109644
					1	86	0.120385
					1	86	0.66258
					1	86	0.41371
					1	86	0.716504
					1	86	0.800857
					1	86	0.75597
					1	86	0.637256
					1	86	0.790829
0.226744	0.473528		0.473528	100	1	86	0.708638
0.177325	0.357282		0.357282	100	1	86	1.11499
0.142495	0.394751		0.394751	100	1	86	0.971998
0.0266026	0.182937		0.182937	73.6842	1	86	0.435248
0.135101	0.318752		0.318752	100	1	86	0.357754
0.106463	0.280809		0.280809	100	1	86	1.44337
0.265239	0.48696		0.48696	100	1	86	1.23264
0.223218	0.413998		0.413998	100	1	86	0.666681
0.175339	0.395773		0.395773	100	1	86	0.793349
0.372959	0.565801		0.565801	100	1	86	2.29087
					1	86	0.00674325
-0.145826	0.0716576		0.0716576	38.9474	1	86	0.238309
-0.106797	0.102978		0.102978	62.1053	1	86	0.389096
					1	86	0.219857
-0.0720834	0.102255		0.102255	56.8421	1	86	0.271728
					1	86	1.24502
-0.169948	0.0642091		0.0642091	48.4211	1	86	0.938672
					1	86	0.722967
					1	86	0.111597
-0.198387	0.00565723		0.00565723	2.10526	1	86	0.110517
-0.153197	0.00270436		0.00270436	5.26316	1	86	0.655001
					1	86	0.482623
					1	86	0.986488
-0.16849	-0.022664		0.022664	17.8947	1	86	0.977162
					1	86	0.246249
					1	86	0.183925
-0.179261	-0.0254915		0.0254915	8.42105	1	86	0.727775
-0.0389768	0.186638		0.186638	90.5263	1	86	1.0884
					1	86	0.176271
					1	86	0.232358
-0.0115377	0.224022		0.224022	97.8947	1	86	0.0572937
					1	86	0.754606
					1	86
					1	86
					1	86
					1	86
					1	86
