# Supplementary material for: Targeted V1 comodulation supports task-adaptive sensory decisions
Source: Nat Commun. 2023 Nov 30;14:7879. doi: 10.1038/s41467-023-43432-7 (PMC10689451; doi:10.1038/s41467-023-43432-7)
Supplement: Supplementary file 4 — Source Data [file 41467_2023_43432_MOESM4_ESM.zip › Source data/Fig_2C.xlsx]

## Sheet: Sheet1
	PLDS_comp_pseudoR
0	0.00192976
1	0.00364452
2	0.000602293
3	0.00124724
4	0.00027506
5	-0.00018012
6	6.0786e-05
7	0.00176774
8	0.000676508
9	0.000597226
10	0.00265288
11	-0.00190415
12	0.000459774
13	-0.000932515
14	0.000288747
15	0.00179989
16	0.00206293
17	0.000366141
18	0.00105767
19	-0.000437004
20	0.00227314
21	0.000459536
22	0.000192558
23	0.00201697
24	3.60399e-05
25	0.000167275
26	-0.000870502
27	-0.000367754
28	0.000494722
29	0.000464072
30	0.000849698
31	0.00181729
32	0.00293694
33	0.000387382
34	-0.0019721
35	0.00317233
36	1.35984e-05
37	0.00502884
38	0.000895236
39	0.00423822
40	0.00117838
41	0.00739107
42	5.69348e-06
43	0.0011164
44	-0.000288283
45	-3.10525e-05
46	-2.78813e-05
47	0.00051911
48	0.000133815
49	-0.000194678
50	0.000362252
51	0.00190667
52	-0.000544023
53	-0.000936097
54	-0.0011162
55	-0.00026399
56	0.00020606
57	0.00156657
58	0.000148938
59	-0.000722559
60	0.000280494
61	6.10376e-05
62	0.000378847
63	-0.000384674
64	-0.00138668
65	0.000126937
66	0.000530004
67	0.00623315
68	-0.00108385
69	-0.000247692
70	0.0184036
71	0.00787329
72	0.00146481
73	-0.00323411
74
75	0.00423932
76	0.00120568
77	0.000760796
78	0.00713283
79	0.0112828
80	0.00077029
81	0.0125605
82	0.0128245
83	0.00246041
84	0.00985222
85	-0.00204537
86	0.00468575
87	0.000764658
88	0.00322365
89	-0.0021026
90	0.000496963
91	0.00466654
92	-0.000154822
93	4.76555e-05
94
95
96
97
98
99
100	0.00251764
101	-0.00717681
102	-0.00381984
103	0.00717143
104	-0.000367959
105	0.00253241
106	6.16038e-05
107	-0.000794836
108	0.00490094
109	0.00294615
110	-0.00652301
111	-0.00136836
112	-0.0131646
113	0.00122504
114	-0.00664453
115	0.00485103
116	0.0103886
117	0.00256857
118	0.0154979
119	0.000173246
120	0.00448287
121	-0.00485108
122	0.00567344
123	0.00306041
124	0.0024122
125	0.0018613
126	-0.00604614
127	0.00468281
128	0.0055605
129	-0.000373995
130	0.00232422
131	0.000671558
132	-0.00112106
133	-0.00338058
134	0.00414776
135	0.00150769
136	0.00105506
137	0.034323
138	0.00671338
139	-0.0116256
140	0.00246004
141	0.00935187
142	-0.00194446
143	0.00778344
144	0.00683774
145	0.0141463
146	0.00831909
147	0.00274925
148	-0.000854235
149	0.00870483
150	0.00603462
151	0.00068731
152	-0.00281795
153	0.00515138
154	0.00128348
155	0.00110826
156	0.00392383
157	0.00259599
158	-7.30431e-05
159	0.00248559
160	0.0107768
161	-0.00506048
162	0.00533295
163	-0.00624793
164	-0.0387349
165	-0.00604536
166	0.000609284
167	-0.00119626
168	0.00456949
169	0.00598791
170	0.0538631
171	0.00626107
172	0.0188175
173	0.00438063
174
175	-0.0129607
176	0.00818814
177	0.0216202
178	0.0234837
179	0.0382891
180	0.00661075
181	-0.00831691
182	-0.0155945
183	0.0232925
184	-0.00656079
185	0.00542771
186	0.00825476
187	0.00740656
188	0.00188319
189	0.00154872
190	0.00643689
191	0.00628312
192	-0.00137634
193	-0.00420363
194
195
196
197
198
199
200	0.0137366
201	-0.000658523
202	0.00183019
203	-5.34498e-05
204	-0.000629623
205	-0.00647009
206	0.00262109
207	-0.000598713
208	0.00475969
209	0.00552103
210
211	0.00395373
212	0.00610414
213	-9.40269e-05
214	6.19913e-05
215	-0.000387056
216	0.00420304
217	0.00181811
218	0.000409093
219	-1.87608e-05
220	-0.00759146
221	-0.00326049
222	0.000301967
223	-0.00250833
224	0.00150185
225	-0.00123421
226	-0.00122261
227	5.30308e-06
228	-0.0055187
229	-0.00351981
230	-6.53685e-05
231	0.00590166
232	-0.00318782
233	0.0407366
234	0.0360528
235	0.0270754
236	-0.00138882
237	0.0143406
238	0.0218215
239	0.034172
240	0.00750631
241	0.0279775
242	-0.00285239
243
244	0.00269738
245	-0.00138049
246	0.00322711
247	0.0016416
248	-0.00356547
249	0.000474055
250	-0.00199651
251	-0.000488577
252	-0.000369859
253	-0.000744185
254	-0.000286182
255	-0.00203904
256	2.85385e-06
257	2.94576e-05
258	-0.00274712
259	0.00451744
260	-7.21211e-05
261	-0.00460846
262	-2.87209e-05
263	-0.000561517
264	0.0174558
265	0.0745075
266	0.0441749
267	0.070016
268	0.0369872
269	0.105826
270	0.0305337
271	0.0903333
272	0.00225033
273	0.107189
274	0.0253321
275	0.00735554
276	0.0160407
277	0.0144249
278	0.0429775
279	0.00669466
280	0.0739092
281	0.00820112
282	0.0224221
283	0.0108064
284	0.000599287
285	5.58964e-05
286	-0.00407108
287	0.00599009
288	0.0015476
289	-0.00102111
290	0.000475829
291	-0.0066891
292	-0.000516659
293
294
295
296
297
298
299
300	0.00715335
301	0.00592853
302	0.00826066
303	0.002775
304	-4.78706e-05
305	0.00307929
306	-0.00265613
307	0.00210673
308	0.000317602
309	0.00020363
310
311	0.00122594
312	-0.00471961
313	0.00210908
314	0.000137597
315	0.000104849
316	-0.00214378
317	0.00439997
318	0.000233883
319	0.00291006
320	0.00211718
321	0.00392062
322	0.00155044
323	0.00233882
324	0.00130606
325	-0.000430387
326	0.00533272
327	0.000537845
328	-0.00439178
329	0.0017789
330	0.000942083
331	-0.000937719
332	0.0113031
333	0.0174176
334	0.0144777
335	0.0135857
336	0.00512012
337	0.00717585
338	0.0131617
339	-0.0010345
340	0.011678
341	0.0128705
342	0.00132596
343
344	0.00196401
345	0.00429094
346	-0.000969559
347	0.000373373
348	0.00750816
349	-0.00150674
350	0.000535412
351	-0.00555955
352	0.000195377
353	-0.00317796
354	0.00142674
355	0.00272474
356	-0.000831573
357	-1.63229e-05
358	-0.00361065
359	0.00294107
360	0.000356226
361	-0.00106256
362	-0.00617524
363	0.00451159
364	0.00827604
365	0.0267262
366	0.0465499
367	0.0577119
368	0.0293826
369	0.0868967
370	0.00236464
371	0.0635052
372	0.0120326
373	0.0215706
374	0.0144195
375	0.0111118
376	0.00226472
377	-0.0091473
378	0.0296506
379	0.00452551
380	0.0128662
381	0.00698692
382	0.0109187
383	0.00143311
384	8.88893e-05
385	-0.000147235
386	-0.000989189
387	0.00209442
388	0.0004005
389	0.00139119
390	0.00191886
391	-0.000677781
392	0.00272198
393
394
395
396
397
398
399
400	0.0100117
401	0.00409835
402	0.00427027
403	-0.00433933
404	-0.000506684
405	0.000883029
406	0.00548335
407	0.00318229
408	0.00133228
409	0.00115722
410
411	0.00329692
412	0.0175896
413	0.00238736
414	0.000786284
415	-0.000732894
416	-0.00839618
417	0.00119855
418	-0.000266448
419	0.00171357
420	-0.00896416
421	0.00209775
422	-0.00156275
423	-0.000494268
424	0.000194489
425	-0.00122339
426	-0.00237842
427	0.000793687
428	-0.000282053
429	0.000888551
430	-0.000256611
431	-0.00176672
432	0.0104143
433	0.0342227
434	0.0423841
435	-0.00215822
436	-0.00370945
437	-0.00274952
438	0.00436741
439	-0.000896528
440	-0.00114953
441	-0.00216356
442	-0.00365962
443
444	0.00161628
445	-0.0229419
446	0.00374222
447	0.00769477
448	0.00908751
449	0.00507803
450	-0.00280953
451	-0.000634726
452	0.000565013
453	-0.019984
454	-0.00129199
455	0.00283171
456	-0.00591534
457	0.000469207
458	0.00225284
459	-0.0017606
460	0.00153458
461	0.0015524
462	4.99396e-05
463	0.00612015
464
465	-0.0158547
466	0.0674538
467	0.0808905
468	0.0942172
469	0.0266691
470	0.0963178
471	0.0137129
472	0.0367631
473	-0.00228578
474	0.0673707
475	0.0252427
476	0.0203924
477	-0.0284743
478
479	-0.00274235
480	0.0268885
481	-0.0178161
482	0.00133956
483	-0.00816314
484	-0.0270469
485	0.00226565
486	-0.00101114
487	0.00205867
488	0.00612034
489	-0.0144599
490	0.00220879
491	-0.000474013
492	0.00256978
493
494
495
496
497
498
499
500	0.000339561
501	-0.000222001
502	2.81531e-07
503	-4.98913e-05
504	0.000127936
505	-0.000116187
506	0.00012757
507	-9.18754e-06
508	9.71158e-05
509	9.77627e-05
510
511	5.77854e-06
512	0.000288888
513	-8.56577e-05
514	-0.00020304
515	0.000120192
516	0.00102644
517	0.000185404
518	0.000224451
519	0.00025586
520	-0.000399901
521	5.52229e-05
522	-6.34334e-05
523	-8.53561e-05
524	-9.12994e-06
525	-5.9253e-05
526	-0.000146404
527	-0.000781784
528	0.000297695
529	-6.74241e-05
530	1.20087e-05
531	-0.000109444
532	0.0020755
533	-0.000288777
534	0.000233496
535	2.22391e-05
536	-0.000390761
537	-0.000113516
538	0.000143949
539	0.000792184
540	-0.00010401
541	3.05479e-05
542	0.000358553
543
544	-0.000307517
545	0.000437382
546	-0.000132417
547	0.000537885
548	-0.000378362
549	-7.60923e-05
550	0.000273703
551	0.000276054
552	-0.000668614
553	0.000320083
554	-0.000113895
555	-0.000352528
556	-7.07585e-05
557	-0.000268125
558	-0.000146406
559	-7.62388e-05
560	-0.000160355
561	-0.000115505
562	-1.13953e-05
563	-8.82331e-05
564	-6.83994e-05
565	0.00330387
566	0.00277863
567	0.00359833
568	-0.000273487
569	0.00520531
570	0.000126197
571	0.00361384
572	0.000480067
573	0.00284733
574	0.000355122
575	0.00017744
576	-0.000121629
577
578	5.8869e-05
579	0.00119375
580	0.000315621
581	0.00289692
582	0.000326577
583	0.000260249
584	-0.000468574
585	-0.000973554
586	0.000317274
587	-0.000232654
588	-0.000639586
589	9.78765e-05
590	-0.000337138
591	-0.000870072
592	-0.000248131
593
594
595
596
597
598
599
600	-0.018647
601	0.0562087
602	0.00482123
603	0.00781455
604	-0.0043164
605	0.0242925
606	0.0129196
607	0.00622957
608	-0.00677325
609	0.000108821
610	0.0013872
611	-0.000127069
612	6.1438e-05
613	0.00656083
614	-0.000231029
615	1.062e-05
616	0.000356201
617	-0.0131463
618	0.00046915
619	-0.000771409
620	-0.00242435
621	-0.0017261
622	-0.000930931
623	0.000263889
624	0.00122316
625	0.000199213
626	-0.000474802
627	-0.000289805
628	-0.00179298
629	-0.00126482
630	-0.000524678
631	0.0014383
632	0.0204522
633	0.023166
634	0.0777454
635	0.028047
636	0.104663
637	0.0339514
638	0.0152744
639	0.0378824
640	-0.0053427
641	0.0608733
642	0.0182399
643	0.00748045
644	0.0142494
645	0.0262151
646	-0.00269143
647	0.0388864
648	-0.00474699
649
650	-0.00580137
651	0.00548155
652	0.00374513
653	0.00586139
654	0.0248797
655	-0.00781742
656	0.00574491
657	9.71803e-05
658	0.00620155
659	-0.00315959
660	0.000914618
661	0.00498116
662	-0.000704985
663	0.0135874
664	-0.0117908
665	-0.00113133
666	0.00838469
667	0.000256754
668	-0.00355204
669	0.000919427
670	0.00395071
671	0.00168378
672	-0.00147401
673	0.00235981
674	0.00132994
675	0.00551501
676	-0.00204705
677	0.00298995
678	-0.00375181
679	0.0130603
680	0.0111918
681	-0.000166591
682	-0.00050645
683	0.00377284
684	-0.00151192
685	-0.000129738
686	-0.00237394
687	0.000543241
688	0.00148099
689	-0.000427127
690	-0.0119572
691	0.000107314
692	0.000231632
693	-0.0072795
694	-0.00879053
695
696
697
698
699
700	0.0135171
701	0.0825804
702	0.00509166
703	0.0240033
704	0.00242013
705	0.0314576
706	0.0109977
707	0.00182801
708	0.0126781
709	0.00067676
710	0.0264466
711	0.00183336
712	-0.00398622
713	0.0195519
714	0.00101998
715	0.00301945
716	0.00631364
717	0.00207687
718	0.000322406
719	-4.10506e-05
720	-0.000114539
721	-0.00234662
722	0.000111332
723	0.000412198
724	6.02163e-05
725	-0.00101298
726	3.46118e-05
727	-0.000469821
728	1.78029e-05
729	-0.00112979
730	0.000360506
731	0.000128602
732	0.0438782
733	0.0139938
734	0.0565655
735	0.0373128
736	0.0364819
737	0.0779324
738	0.0901655
739	0.113092
740	0.00669652
741	0.0553228
742	-0.00137879
743	0.00893211
744	0.0143291
745	0.0101365
746	0.0192621
747	0.0571852
748	0.00841942
749	0.0544446
750	0.0221284
751	0.00524093
752	0.0163736
753	0.00309425
754	0.017362
755	-0.000215209
756	0.00307379
757	3.46095e-05
758	0.00115858
759	0.00140221
760	-0.00104493
761	0.000176811
762	0.000561633
763	0.00813533
764	0.0209234
765	-0.00169611
766	0.00733256
767	-0.000773445
768	-0.00179556
769	-0.00139053
770	0.00273188
771	-0.00199985
772	0.00216291
773	0.000318603
774	0.00243752
775	-0.00128147
776	0.00598861
777	0.00547513
778	-0.00248995
779	0.0269765
780	0.000995009
781	-0.00264067
782	0.000512285
783	0.00584957
784	-0.000334857
785	0.000640014
786	0.0110733
787	-0.000251036
788	-0.00120958
789	0.000902357
790	0.00196988
791	-0.00132917
792	-0.000424072
793	5.449e-05
794	-0.00169387
795
796
797
798
799
800	-0.00274379
801	0.0830455
802	0.0122299
803	0.0397025
804	0.0238085
805	0.0614057
806	0.0189645
807	0.0198541
808	0.0450496
809	-0.0101923
810	0.0370492
811	0.00394167
812	0.000903187
813	0.023532
814	0.0156885
815	-0.000161797
816	0.0195908
817	0.00430897
818	-0.00519595
819	2.10438e-05
820	-0.00126448
821	-0.00279723
822	0.000812367
823	0.00117703
824	-0.00145046
825	-0.00365744
826	0.00224435
827	-0.00422752
828	1.46874e-05
829	0.00584737
830	0.00096458
831	0.000973428
832	0.0935923
833	0.0146706
834	0.143212
835	0.160028
836	0.152241
837	0.123302
838	0.176025
839	0.247907
840	0.0306464
841	0.181848
842	0.037635
843	0.0324961
844	0.0214888
845	0.107294
846	0.0450999
847	0.10601
848	0.0151192
849	0.0563809
850	-0.00101607
851	-0.00903401
852	0.0190695
853	-0.00571509
854	-0.00333082
855	-0.00644561
856	0.00844695
857	0.00651001
858	-0.000575855
859	7.47395e-06
860	0.0037253
861	-0.00269842
862	-0.00165941
863	0.00382584
864	0.0192149
865	-0.00596203
866	0.0117687
867	0.0242892
868	0.013175
869	0.00155656
870	0.00393872
871	-0.00552441
872	-0.00730213
873	0.00944408
874	0.0219286
875	-0.00255479
876	0.00670676
877	-0.0236977
878	0.00563834
879	0.0247742
880	0.00637652
881	0.0153554
882	0.00303133
883	0.018531
884	0.00287337
885	-0.000437877
886	0.00025061
887	-0.00228313
888	-0.000921292
889	0.001536
890	-0.000406786
891	0.000738589
892	-0.00105124
893	-6.36723e-05
894	0.0007428
895
896
897
898
899
900	0.0136179
901	0.0926159
902	0.0124297
903	0.0303226
904	-0.000389777
905	0.0178873
906	0.00418763
907	0.000133495
908	0.0313448
909	0.00398442
910	0.00616418
911	0.00959134
912	-0.000861588
913	0.00116291
914	0.00453868
915	0.00804341
916	0.00729585
917	-0.00187261
918	-4.44688e-05
919	0.000374811
920	-0.00210134
921	0.0084659
922	0.000423697
923	0.00098995
924	0.00244239
925	0.000731329
926	-0.00169719
927	0.000216203
928	0.00130043
929	0.002053
930	0.00675866
931	-5.20051e-05
932	0.073855
933	0.00354409
934	0.141635
935	0.161603
936	0.135308
937	0.0816956
938	0.159585
939	0.146155
940	0.0262517
941	0.0866562
942	0.0168222
943	0.0271774
944	0.0193281
945	0.0355901
946	0.0636001
947	0.115308
948	0.000942645
949	0.0305999
950	0.0556745
951	0.000407212
952	0.0140314
953	0.0105488
954	0.0149353
955	-0.00379234
956	-0.0139219
957	-0.01266
958	-0.000334678
959	0.000813645
960	-0.00153586
961	-0.000884253
962	0.00208883
963	0.00681218
964	0.0120276
965	0.0149415
966	-0.0045917
967	0.00607494
968	-0.0119254
969	0.00308264
970	0.00209163
971	-0.000733888
972	-0.000316495
973	-0.0039698
974	0.000282786
975	0.00939718
976	-0.000123377
977	-0.00664713
978	0.00184459
979	0.0247929
980	0.00538748
981	0.00335035
982	-0.0113498
983	-0.00817086
984	-0.00522704
985	0.000691992
986	0.00372736
987	-0.000595893
988	-0.00282102
989	-0.00626785
990	0.00207473
991	-0.000399161
992	-0.00168993
993	0.00169387
994	0.00579997
995
996
997
998
999
1000	0.0198136
1001	0.077564
1002	0.0139604
1003	0.0663973
1004	0.00967564
1005	0.0392329
1006	0.0202364
1007	-0.00396872
1008	-0.00531043
1009	1.39225e-07
1010	-0.0179874
1011	0.00181226
1012	-0.000404427
1013	0.00293223
1014	-0.00245277
1015	-0.000514442
1016	0.00807376
1017	-0.0149876
1018	9.5439e-05
1019	-0.000168773
1020	-0.00141382
1021	0.00493112
1022	-0.00539818
1023	0.0034651
1024	1.70738e-05
1025	-0.00203595
1026	0.0053699
1027	0.0107386
1028	-0.00126036
1029	-0.00124679
1030	0.00240007
1031	-0.000364671
1032	0.0219456
1033	-0.00508658
1034
1035	0.0299769
1036	0.0319922
1037	0.0432615
1038	0.175164
1039	0.101748
1040	0.0293472
1041	0.0419445
1042	0.127892
1043	0.0439771
1044	0.0167006
1045	0.0425347
1046	0.0159609
1047	0.00215512
1048	0.0451651
1049	0.00326725
1050	-0.0111436
1051	0.0684954
1052	0.02054
1053	0.00913532
1054	-0.00446015
1055	0.0049115
1056	0.00238739
1057	-0.00503176
1058	-0.00188751
1059	0.00128799
1060	-0.00155724
1061	-0.00154374
1062	0.00349652
1063	0.00201351
1064	-0.000328611
1065	0.0161719
1066	-9.82115e-05
1067
1068	-0.0112058
1069	0.00101088
1070	-0.000581741
1071	0.00746931
1072	0.0102133
1073	-0.0105931
1074	0.000652756
1075	0.00934583
1076	0.0282365
1077	-0.00223738
1078	0.00560919
1079	0.00623653
1080	0.0483369
1081	0.00614006
1082	0.0102844
1083	0.00139872
1084	0.00536309
1085	-0.000359298
1086	0.00110892
1087	0.00334557
1088	-0.00457532
1089	0.00117241
1090	0.00042326
1091	-0.00925195
1092	0.0016782
1093	-0.000973324
1094	-0.00196838
1095
1096
1097
1098
1099
1100	0.0199817
1101	0.0190782
1102	0.00580655
1103	0.050731
1104	0.00273729
1105	0.00379949
1106	0.00607047
1107	0.0126879
1108	0.00438139
1109	0.0215421
1110	-0.00495977
1111	0.00403107
1112	0.00931022
1113	0.0180519
1114	0.00754768
1115	-0.000585169
1116	0.00355913
1117	0.00319238
1118	0.00217661
1119	0.000132202
1120	0.001258
1121	-0.00109518
1122	-0.00331462
1123	-0.000756704
1124	0.000123316
1125	-0.00028593
1126	-0.00411992
1127	-0.00020914
1128	-0.00147037
1129	-0.000220722
1130	0.00504828
1131	-0.000781238
1132	0.0259477
1133	0.0108093
1134
1135	0.00372725
1136	0.00633014
1137	0.0126009
1138	0.030081
1139	0.0104595
1140	0.0349517
1141	0.0156653
1142	0.059115
1143	-0.00949821
1144	0.00862109
1145	0.00539452
1146	0.00257187
1147	0.0281739
1148	0.0189367
1149	0.00178073
1150	0.0118658
1151	-0.00672681
1152	0.0356631
1153	-0.0283533
1154	0.0207739
1155	0.0195533
1156	0.00244971
1157	0.0014803
1158	-0.0077455
1159	0.000645452
1160	0.0117863
1161	-0.000705632
1162	0.00981163
1163	0.000291113
1164	0.0108541
1165	4.48957e-05
1166	-0.000623168
1167
1168	0.00220891
1169	0.00655282
1170	-0.000855495
1171	0.00337863
1172	-0.00663834
1173	0.00180362
1174	0.000337553
1175	-0.00761532
1176	0.0230462
1177	-0.00257196
1178	-0.00378489
1179	0.00805998
1180	0.0224363
1181	0.0116721
1182	0.0043208
1183	9.35865e-05
1184	0.023071
1185	-0.00243694
1186	0.00278828
1187	0.00423081
1188	-0.00398492
1189	0.00113832
1190	0.00791463
1191	-0.00777579
1192	0.0017069
1193	9.64466e-05
1194	0.00307268
1195
1196
1197
1198
1199
1200	0.0211077
1201	0.0223041
1202	0.0230787
1203	0.0229936
1204	0.00054578
1205	0.0427896
1206	0.00318419
1207	0.00474261
1208	0.00133257
1209	0.00049115
1210	-0.00790528
1211	0.0100356
1212	-0.000159621
1213	0.00288291
1214	-0.00182842
1215	-0.00170291
1216	-0.000304237
1217	-0.00169345
1218	0.00637164
1219	0.000833521
1220	-0.00154234
1221	0.00267027
1222	0.000637793
1223	0.00011928
1224	-0.00392485
1225	-6.08412e-05
1226	-0.000680888
1227	-0.00104034
1228	-0.000278586
1229	0.000530605
1230	-0.000133298
1231	-0.00121116
1232	0.0186079
1233	0.0181117
1234
1235	0.0259804
1236	0.0544636
1237	0.00506953
1238	0.130422
1239	0.0549084
1240	0.0591108
1241	0.0275313
1242	0.0830569
1243	0.000389
1244	-0.00118337
1245	0.0464405
1246	-1.50578e-05
1247	0.0518365
1248	0.0358252
1249	0.00196544
1250	0.0210729
1251	0.0184698
1252	0.0277374
1253	-0.00252742
1254	0.0302855
1255	0.0091814
1256	0.00832161
1257	0.00435723
1258	0.00982774
1259	0.00430692
1260	0.00205359
1261	0.00153952
1262	-0.00139246
1263	0.00530985
1264	0.00551853
1265	0.00731259
1266	0.00778464
1267
1268	0.00696277
1269	0.000288394
1270	0.000472824
1271	-0.00492244
1272	0.000571572
1273	0.00219125
1274	-0.00876189
1275	0.0141683
1276	0.01428
1277	-0.00174494
1278	0.00312974
1279	0.00178282
1280	0.0116592
1281	-0.0033408
1282	-0.000385536
1283	-0.00611601
1284	0.00296501
1285	-0.0027705
1286	-0.00244167
1287	0.00520124
1288	0.00021377
1289	0.000751288
1290	-8.03788e-05
1291	-0.00217223
1292	-0.00138069
1293	0.0010151
1294	-0.0028822
1295
1296
1297
1298
1299
1300	0.0152701
1301	0.0257216
1302	0.0159063
1303	0.0293488
1304	0.000950938
1305	0.0178504
1306	0.00529958
1307	-0.00263533
1308	0.00261579
1309	0.0023738
1310	0.0185409
1311	-3.5091e-05
1312	0.000669065
1313	0.0223806
1314	-0.00712908
1315	0.00208751
1316	0.00114683
1317	0.00295389
1318	-8.46324e-06
1319	-0.00578144
1320	0.000332429
1321	-0.0221024
1322	0.00219202
1323	0.00358998
1324	0.00488542
1325	-0.00832238
1326	0.000128633
1327	-0.00326776
1328	-0.000333478
1329	0.000373134
1330	0.00517392
1331	0.0348648
1332	0.0106316
1333	0.00406586
1334
1335	0.0268485
1336	0.0412729
1337	0.0157301
1338	0.0800942
1339	0.040606
1340	-0.00573614
1341	0.0161529
1342	0.0910207
1343	0.0213127
1344	0.0132887
1345	0.0236531
1346	-0.00403908
1347	0.030903
1348	0.0485656
1349	0.00328737
1350	0.0136179
1351	0.0328552
1352	0.0171599
1353	0.00678659
1354	0.011901
1355	0.0138531
1356	-0.0155193
1357	-0.00653709
1358	0.0142311
1359	0.00145031
1360	-0.00194452
1361	-0.000410278
1362	0.00454139
1363	0.00670927
1364	0.00664748
1365	0.0111021
1366	-0.000322386
1367
1368	-0.00105221
1369	0.00288344
1370	0.00141179
1371	-0.000784724
1372	-0.0122925
1373	0.000282289
1374	3.48383e-05
1375	9.71458e-07
1376	0.00725555
1377	0.000740099
1378	0.00655215
1379	-0.000370561
1380	0.0214172
1381	0.00139344
1382	0.00220241
1383	0.00570107
1384	0.00967365
1385	0.000347469
1386	-0.00277318
1387	0.00035839
1388	-0.00469897
1389	-0.0139177
1390	0.00328291
1391	-0.00314269
1392	0.000392203
1393	-0.0019032
1394	0.024556
1395
1396
1397
1398
1399
1400	0.0207316
1401	0.0138838
1402	0.0580052
1403	0.03929
1404	0.00146937
1405	-0.00731696
1406	0.01099
1407	0.00276236
1408	-0.00148535
1409	0.0040069
1410	-0.00337334
1411	-0.005915
1412	0.00438386
1413	0.00764224
1414	0.00520024
1415	0.00147848
1416	-0.000381596
1417	-0.00139431
1418	-0.00284584
1419	-0.0120564
1420	-0.0152697
1421	0.0126825
1422	0.00289236
1423	-0.00362681
1424	-0.00371924
1425	-0.011323
1426
1427	-0.00156805
1428	-0.00287701
1429	0.00154566
1430	0.00526512
1431	-0.00129743
1432	0.031984
1433	0.0128335
1434	0.0616844
1435	0.00644616
1436	0.0424653
1437	-0.00200811
1438	0.0657186
1439	0.00794267
1440	0.0379182
1441	0.00164254
1442	0.0231317
1443	-0.00576819
1444	0.0128253
1445	0.00583735
1446	0.0595602
1447	0.0123539
1448
1449	0.011092
1450	-0.000534338
1451	0.0274488
1452	-0.0248787
1453	0.00216382
1454	0.0131179
1455	-0.000904828
1456	-0.00042431
1457	-0.00864598
1458	0.00353646
1459	-0.00299696
1460	0.00347717
1461	-2.07922e-05
1462	0.00798732
1463	-0.00969299
1464	0.0042144
1465	0.0112131
1466	-0.00529005
1467	-0.000315699
1468	0.00679842
1469	0.000162503
1470	0.000306875
1471	0.000148487
1472	-0.00125784
1473	0.000212139
1474	-0.000587114
1475	0.000190224
1476	0.0013767
1477	0.000226519
1478	0.000308786
1479	-0.000699614
1480	0.00978079
1481	-0.00152312
1482	0.00180966
1483	0.00139944
1484	0.0151955
1485	0.00241615
1486	-0.000904707
1487	-0.00051051
1488	0.00394715
1489	-0.0112053
1490	0.00731847
1491	0.00068604
1492	-0.0051096
1493	-0.0214397
1494	-0.00309386
1495
1496
1497
1498
1499
1500	-0.00142961
1501	0.0013271
1502	0.00217361
1503	0.00233178
1504	-4.63181e-05
1505	0.000540367
1506	-0.000656109
1507	-0.000365759
1508	-0.00028113
1509	9.51249e-05
1510	-3.8372e-05
1511	-0.000359751
1512	3.16628e-05
1513	-0.000567275
1514	0.000123741
1515	-9.97659e-05
1516	2.1901e-05
1517	3.55269e-05
1518	-0.000203929
1519	-9.30448e-05
1520	-1.98076e-05
1521	0.000154007
1522	-1.7751e-06
1523	0.00013039
1524	-0.000236093
1525	0.000210088
1526	-2.65106e-05
1527	0.000259525
1528	0.000176751
1529	-8.43202e-05
1530	-0.000114333
1531	-0.000150701
1532	0.00228857
1533	0.00489229
1534
1535	0.0030841
1536	0.00360632
1537	0.00317298
1538	0.00462863
1539	0.00289316
1540	0.00242372
1541	-0.000633841
1542	0.00173504
1543	0.000862369
1544	-0.000118573
1545	0.000729721
1546	0.00201393
1547	0.00152373
1548	0.00416444
1549	-0.000579103
1550
1551	0.00103859
1552	-0.000395947
1553	-0.000206036
1554	-9.79485e-05
1555	-0.000307799
1556	6.07016e-05
1557	-1.28271e-05
1558	3.03584e-05
1559	0.000110599
1560	-0.000234214
1561	9.44965e-05
1562	-0.0001111
1563	-0.000136931
1564	0.00027105
1565	0.00116467
1566	-0.000435388
1567	0.000126816
1568	0.000229958
1569	0.0001297
1570	-0.000138942
1571	-0.00021504
1572	5.24601e-05
1573	-0.000152183
1574	-0.000181322
1575	0.000198787
1576	0.000209898
1577	-0.000359781
1578	-0.00016878
1579	0.000123006
1580	-4.18177e-05
1581	0.000142223
1582	-0.0005903
1583	0.000136492
1584	-3.7868e-05
1585	-9.04789e-05
1586	0.000273349
1587	-0.000222688
1588	-2.36573e-05
1589	-3.21455e-05
1590	-0.000350968
1591	-0.00014127
1592	4.999e-05
1593	-0.000163418
1594	0.000129707
1595	-1.09391e-05
1596
1597
1598
1599
1600	0.0211963
1601	0.0599057
1602	0.0369019
1603	0.0347558
1604	-0.00568609
1605	-0.000325479
1606	-0.000785383
1607	-0.00453443
1608	0.000653483
1609	0.00391692
1610	-2.28639e-05
1611	0.000321795
1612	-0.000378149
1613	-0.0112167
1614	0.00285186
1615	-0.000992582
1616	-0.000393005
1617	-0.00122568
1618	-0.000536897
1619	-0.00424019
1620	-0.00359402
1621	0.00422537
1622	0.00442954
1623	-0.000859457
1624	-0.00128305
1625	-5.26561e-05
1626	-0.000262795
1627	-0.00110071
1628	0.00132432
1629	-0.000564934
1630	9.40247e-05
1631	-0.00124355
1632	-0.00561542
1633	0.0362167
1634
1635	0.0498552
1636	0.0738632
1637	0.0970722
1638	0.15176
1639	0.0422354
1640	0.128093
1641	0.0335027
1642	0.00904059
1643	0.0247658
1644	0.00181295
1645	0.00734357
1646	0.000930383
1647	0.0118745
1648	0.0253625
1649	0.00380483
1650
1651	0.00894125
1652	0.00642892
1653	0.0221208
1654	0.00103171
1655	-0.00615412
1656	0.000117354
1657	0.00225502
1658	-0.00220622
1659	-5.81036e-05
1660	-0.00528866
1661	0.000286243
1662	-0.000478808
1663	-0.00174243
1664	0.010856
1665	-0.000907662
1666	0.00580948
1667	-0.00231569
1668	0.000278264
1669	0.00553146
1670	0.0106224
1671	0.000301731
1672	0.00406784
1673	-0.000603455
1674	0.00174201
1675	0.00771409
1676	-0.00425184
1677	0.000260038
1678	0.000815223
1679	0.00128413
1680	0.00254235
1681	-3.64038e-05
1682	-0.00198641
1683	0.00207909
1684	0.00670761
1685	-4.50176e-05
1686	-0.000616033
1687	0.000127663
1688	0.00506459
1689	0.000203404
1690	0.000225759
1691	-0.000433967
1692	0.00265097
1693	2.83014e-05
1694	0.000939864
1695	0.000572545
1696
1697
1698
1699
1700	0.0142293
1701	0.0467362
1702	0.038708
1703	0.0267907
1704	0.000291199
1705	0.0102681
1706	-0.00795803
1707	0.000395922
1708	0.00308522
1709	0.00342808
1710	0.0233719
1711	0.00713458
1712
1713
1714	0.0016306
1715	-0.000163029
1716	0.00251585
1717	-0.00192643
1718	-0.00123538
1719	9.5271e-05
1720	0.00021094
1721	0.00251676
1722	-0.000515486
1723	0.00202958
1724	-0.00078751
1725	-0.000158009
1726	0.00520013
1727	-0.00378598
1728	-0.00095881
1729	0.0007913
1730	-0.000326247
1731	0.000460948
1732	0.0931702
1733	0.0057691
1734	0.0731039
1735	0.0551713
1736	0.0811675
1737	-0.00120357
1738	0.0865049
1739	0.0182699
1740	0.115448
1741	0.0112466
1742	0.0361506
1743	0.0400344
1744	0.00277924
1745	0.00052101
1746
1747	0.0816874
1748
1749	0.00846209
1750	0.000911242
1751	0.0288043
1752	0.00642183
1753	0.0198411
1754	-0.0013582
1755	0.015376
1756	-0.00747874
1757	-0.00286705
1758	0.00286078
1759	0.000187438
1760	0.00341403
1761	-7.85543e-05
1762	-0.00161268
1763	0.00792204
1764	-0.00768603
1765	-0.00492096
1766	-0.00324579
1767	0.012289
1768	-0.000681705
1769	0.0015709
1770	0.00361121
1771	-0.00265922
1772
1773	0.00120588
1774
1775	0.00961323
1776	0.0145598
1777	0.0125424
1778	-0.00139754
1779	-0.00153577
1780	0.0116623
1781	-0.000265805
1782	0.00217028
1783	-0.00254548
1784	0.000290652
1785	0.000413688
1786	0.00686344
1787	0.00503421
1788
1789	-0.00139735
1790	0.00308338
1791	-0.000270783
1792	-0.00138327
1793	-0.00355318
1794	0.000994586
1795	-0.00312144
1796
1797
1798
1799
1800	0.00522239
1801	0.0277175
1802	0.0191107
1803	0.0195438
1804	3.16014e-05
1805	-0.00587699
1806	0.00343588
1807	0.00614986
1808	0.000151082
1809	-0.00104657
1810	0.000722802
1811	-0.00134706
1812
1813
1814	0.000732627
1815	-0.00752226
1816	0.000266835
1817	0.000417294
1818	-0.000316305
1819	-0.000822237
1820	0.000209076
1821	0.00078823
1822	-0.00718053
1823	0.00115035
1824	-0.00290806
1825	0.000637372
1826	3.44465e-05
1827	-0.000721018
1828	0.000801765
1829	-0.00641741
1830	0.00196244
1831	0.000409373
1832	0.0253662
1833	0.0100636
1834	0.0578076
1835	0.0331334
1836	0.0532379
1837	0.0172284
1838	0.106113
1839	0.0202107
1840	0.0940347
1841	0.0374767
1842	0.0299187
1843	0.00649079
1844	0.000729079
1845	0.00444956
1846	0.0158184
1847	0.00322781
1848	0.000305424
1849	0.0048011
1850	0.000461358
1851	0.00496629
1852	0.00403298
1853	-0.00507878
1854	0.000811371
1855	-0.00081803
1856	-0.00031872
1857	-0.00139381
1858	-0.00175419
1859	0.000137572
1860	0.000694254
1861	0.00286351
1862	-0.00356617
1863	-0.00280497
1864	-8.05696e-05
1865	0.00202575
1866	0.00291717
1867	0.000995884
1868	-0.0003247
1869	-0.000621839
1870	-0.00329174
1871	-0.000310354
1872
1873	-0.000213845
1874
1875	-0.000970566
1876	0.00132792
1877	0.00274752
1878	0.002236
1879	0.00207939
1880	0.000254792
1881	0.000595138
1882	6.95399e-05
1883	-0.000106235
1884	0.0006211
1885	-0.000195994
1886	-0.000523307
1887	-0.00241854
1888
1889	-0.00102195
1890	-9.2086e-05
1891	-8.10168e-05
1892	-0.00213149
1893
1894
1895
1896
1897
1898
1899
1900	0.0108552
1901	0.0686814
1902	0.04412
1903	0.00524711
1904	-0.00318952
1905	0.0115822
1906	0.0127272
1907	0.00867691
1908	0.00464782
1909	0.00803877
1910	0.00108219
1911	-0.00511646
1912
1913
1914	0.000683429
1915	-9.2592e-05
1916	0.000721698
1917	0.000305543
1918	0.000463456
1919	-0.00164229
1920	-0.00162515
1921	-0.00404887
1922	-0.00186597
1923	-0.000734979
1924	-0.00179989
1925	-0.000226309
1926	-0.00239227
1927	-0.000378307
1928	9.05747e-05
1929	-0.000938287
1930	-0.00122065
1931	-0.00121123
1932	0.0705479
1933	0.0543047
1934	0.140307
1935	0.0521013
1936	0.134256
1937	0.0634955
1938	0.0677506
1939	0.049652
1940	0.19748
1941	0.0388874
1942	-0.00828725
1943	0.0188928
1944	-0.00639032
1945	0.0419616
1946
1947	0.0357985
1948
1949	0.00243764
1950	-0.00159232
1951	0.0192195
1952	-0.00124767
1953	0.0327917
1954	-0.0129164
1955	0.00172222
1956	-0.00277985
1957	-0.00325701
1958	-0.00846625
1959	-0.000497595
1960	0.000763765
1961	0.00550746
1962	0.00127272
1963	-0.000221874
1964	-0.000957597
1965	0.0172695
1966	0.00215329
1967	-0.000263645
1968	0.000361058
1969	0.000479926
1970	0.00451035
1971	0.000122962
1972
1973	0.00257677
1974
1975	-0.00434041
1976	0.0108144
1977	0.00366749
1978	0.00284604
1979	0.0108649
1980	0.0122001
1981	0.00328966
1982	0.00134493
1983	-0.000411544
1984	0.000172425
1985	-0.00731828
1986	-0.000811411
1987	6.8379e-05
1988
1989	-7.23088e-05
1990	-0.000891186
1991	0.000189963
1992	0.00168277
1993	0.000927621
1994	0.000403203
1995	0.00102953
1996
1997
1998
[truncated: 2,401 more rows]
