# Supplementary material for: Targeted V1 comodulation supports task-adaptive sensory decisions
Source: Nat Commun. 2023 Nov 30;14:7879. doi: 10.1038/s41467-023-43432-7 (PMC10689451; doi:10.1038/s41467-023-43432-7)
Supplement: Supplementary file 4 — Source Data [file 41467_2023_43432_MOESM4_ESM.zip › Source data/Fig_1F_relevant.xlsx]

## Sheet: Sheet1
|d| corrected	signed d	signed d corrected	|d| informativeness	p	monkey	block	choice probability
-0.103036	-0.0871748		0.0871748	49.4737	0	12	0.16352
-0.127158	0.0704549		0.0704549	49.4737	0	12	0.280985
-0.113908	-0.0973793		0.0973793	58.9474	0	12	0.138862
-0.158482	0.0463209		0.0463209	28.4211	0	12	0.0843463
0.0225903	-0.23675		0.23675	94.7368	0	12	0.598609
-0.0498085	0.140139		0.140139	74.7368	0	12	0.0539099
-0.136025	0.0724503		0.0724503	42.1053	0	12	0.132235
-0.148651	0.0642982		0.0642982	40	0	12	0.0125061
-0.00334011	-0.190865		0.190865	96.8421	0	12	0.649143
-0.131603	-0.0556264		0.0556264	30.5263	0	12	0.0336824
-0.147888	0.0664138		0.0664138	50.5263	0	12	5.94668e-16
-0.0515892	-0.151496		0.151496	75.7895	0	12	0.62057
-0.0131883	-0.190988		0.190988	92.6316	0	12	0.972774
-0.195919	0.0094852		0.0094852	11.5789	0	12	0.0895828
-0.0869395	0.11207		0.11207	67.3684	0	12	0.151706
-0.0768042	0.118489		0.118489	69.4737	0	12	0.193717
0.0984349	-0.298439		0.298439	100	0	12	0.785274
-0.184552	0.0242415		0.0242415	12.6316	0	12	0.0339581
-0.0838256	-0.138313		0.138313	78.9474	0	12	0.345697
-0.124327	0.0911753		0.0911753	64.2105	0	12	0.156299
-0.094413	-0.0830153		0.0830153	58.9474	0	12	0.37937
-0.104352	-0.0805353		0.0805353	46.3158	0	12	0.264948
-0.214066	-0.0274954		0.0274954	18.9474	0	12	0.240594
-0.12809	-0.0820884		0.0820884	50.5263	0	12	0.0548821
-0.159108	0.0319034		0.0319034	24.2105	0	12	0.107859
-0.0796014	0.100722		0.100722	73.6842	0	12	0.121534
-0.125599	0.0481264		0.0481264	34.7368	0	12	0.460418
-0.159956	0.0150567		0.0150567	13.6842	0	12	0.192661
-0.165554	0.0300913		0.0300913	24.2105	0	12	0.177154
-0.152901	-0.0337457		0.0337457	26.3158	0	12	0.123176
-0.17141	0.0212526		0.0212526	17.8947	0	12	0.105287
-0.148955	0.0354711		0.0354711	24.2105	0	12	0.0655351
-0.166617	0.0173971		0.0173971	14.7368	0	12	0.00855576
0.102583	-0.312104		0.312104	100	0	12	1.19214
0.156038	-0.34265		0.34265	98.9474	0	12	1.26247
0.0424486	-0.226917		0.226917	94.7368	0	12	1.20103
-0.181094	0		0	0	0	12	0.3556
-0.12174	-0.0972522		0.0972522	69.4737	0	12	1.00447
-0.171437	0.0161724		0.0161724	13.6842	0	12	0.203867
-0.111573	-0.0995979		0.0995979	53.6842	0	12	0.976211
0.0662315	-0.260051		0.260051	95.7895	0	12	0.50691
-0.0225723	-0.16743		0.16743	87.3684	0	12	0.901027
-0.108195	-0.106774		0.106774	64.2105	0	12	0.129116
-0.286671	0.00254157		0.00254157	4.21053	0	12	0.199204
-0.127584	-0.0746931		0.0746931	45.2632	0	12	0.190662
0.0785305	-0.268211		0.268211	98.9474	0	12	1.00327
-0.189247	-0.0141077		0.0141077	14.7368	0	12	0.0264732
0.0203337	-0.198082		0.198082	92.6316	0	12	0.244294
-0.168972	0.0161904		0.0161904	11.5789	0	12	0.162462
-0.0960594	-0.104491		0.104491	64.2105	0	12	0.314834
-0.100606	0.142563		0.142563	87.3684	0	12	0.0735824
-0.207762	0.00748263		0.00748263	3.15789	0	12	0.350113
-0.063417	0.158533		0.158533	85.2632	0	12	0.136808
-0.0787701	0.120047		0.120047	66.3158	0	12	0.21207
-0.033165	-0.161641		0.161641	87.3684	0	12	0.542157
-0.122084	0.0755218		0.0755218	54.7368	0	12	0.21375
-0.223107	-0.0141299		0.0141299	11.5789	0	12	0.221096
-0.0496487	0.131575		0.131575	69.4737	0	12	0.436512
-0.0440827	-0.163411		0.163411	88.4211	0	12	0.234901
-0.133819	0.0547033		0.0547033	34.7368	0	12	0.0563163
-0.169365	0.0116449		0.0116449	7.36842	0	12	0.223665
-0.154375	0.0481185		0.0481185	36.8421	0	12	0.106056
-0.134937	0.0695859		0.0695859	52.6316	0	12	0.0669612
-0.19288	0.0114374		0.0114374	5.26316	0	12	0.135403
-0.0942791	0.083902		0.083902	55.7895	0	12	0.136153
0.336983	-0.534296		0.534296	100	0	12	1.14204
0.202219	-0.389911		0.389911	100	0	12	1.24518
0.156025	-0.382741		0.382741	98.9474	0	12	1.16934
0.198826	-0.405717		0.405717	100	0	12	1.81816
0.444662	-0.633485		0.633485	100	0	12	1.66525
0.293012	-0.527065		0.527065	100	0	12	2.13196
-0.105697	-0.171808		0.171808	85.2632	0	12	0.973219
0.277959	-0.47027		0.47027	100	0	12	1.79676
0.0749781	-0.247125		0.247125	97.8947	0	12	0.861636
					0	12	2.33814
0.605547	-0.805536		0.805536	100	0	12	1.83517
0.333299	-0.532768		0.532768	100	0	12	1.20662
0.129279	-0.340852		0.340852	100	0	12	1.29774
0.666206	-0.86029		0.86029	100	0	12	1.71784
0.923499	-1.1184		1.1184	100	0	12	2.1712
0.0173608	-0.265304		0.265304	98.9474	0	12	0.713703
0.558001	-0.749426		0.749426	100	0	12	2.20679
1.0847	-1.29689		1.29689	100	0	12	2.35726
0.0211755	-0.204111		0.204111	86.3158	0	12	0.792963
0.287609	-0.484272		0.484272	100	0	12	1.87409
0.206438	-0.395013		0.395013	100	0	12	0.880564
0.0550711	-0.244352		0.244352	97.8947	0	12	0.692916
-0.0745206	-0.113855		0.113855	63.1579	0	12	0.52727
-0.0667876	-0.111359		0.111359	71.5789	0	12	0.22908
-0.0861525	0.10726		0.10726	71.5789	0	12	0.22522
0.0395975	0.255452		0.255452	100	0	12	0.398166
-0.0682254	-0.120026		0.120026	73.6842	0	12	0.395748
0.0200614	-0.200666		0.200666	90.5263	0	12	0.525789
-0.179494	-0.00373949		0.00373949	3.15789	0	12	0.0502876
					0	12	0.166787
					0	12
					0	12
					0	12
					0	12
					0	12
-0.204445	0.00614595		0.00614595	4.25532	0	13	0.0873074
-0.192999	-0.00981827		0.00981827	6.38298	0	13	0.499046
-0.175703	0.0203671		0.0203671	18.0851	0	13	0.449436
-0.07038	0.123769		0.123769	75.5319	0	13	0.194556
0.0695547	-0.259104		0.259104	96.8085	0	13	0.877101
-0.164511	-0.0416642		0.0416642	36.1702	0	13	0.215362
-0.167226	-0.0351845		0.0351845	8.51064	0	13	0.2334
-0.0311947	-0.164925		0.164925	87.234	0	13	0.642755
-0.0590133	-0.149071		0.149071	78.7234	0	13	0.671366
-0.211093	-0.00301211		0.00301211	1.06383	0	13	0.14757
-0.132575	0.0548002		0.0548002	36.1702	0	13	0.0838063
0.0135681	0.207684		0.207684	96.8085	0	13	0.161416
0.0765301	-0.27833		0.27833	93.617	0	13	0.779983
-0.109732	0.0919563		0.0919563	57.4468	0	13	0.517643
-0.143341	-0.0610309		0.0610309	44.6809	0	13	0.358229
-0.171808	-0.0304149		0.0304149	20.2128	0	13	0.126345
-0.0658355	-0.138394		0.138394	72.3404	0	13	0.468746
0.0261972	0.219024		0.219024	93.617	0	13	0.201305
-0.136738	-0.0315324		0.0315324	21.2766	0	13	0.513836
-0.0887182	-0.100176		0.100176	69.1489	0	13	0.072924
-0.00106052	-0.218911		0.218911	97.8723	0	13	0.390491
-0.197558	0.0166035		0.0166035	10.6383	0	13	0.00839482
0.0985066	-0.260508		0.260508	96.8085	0	13	0.162705
-0.13775	-0.0504798		0.0504798	39.3617	0	13	0.32023
-0.186457	0.022088		0.022088	13.8298	0	13	0.142124
-0.0646304	-0.15259		0.15259	88.2979	0	13	0.395512
-0.213019	0.00608042		0.00608042	2.12766	0	13	0.152767
-0.086144	-0.130346		0.130346	71.2766	0	13	0.363249
-0.134596	-0.0654799		0.0654799	41.4894	0	13	0.254846
-0.153162	-0.0571236		0.0571236	30.8511	0	13	0.476227
-0.139637	-0.0702294		0.0702294	47.8723	0	13	0.323271
-0.113311	-0.097514		0.097514	56.383	0	13	0.0449973
-0.0370087	-0.17751		0.17751	88.2979	0	13	0.210198
-0.0971213	-0.102008		0.102008	68.0851	0	13	1.19209
0.237764	-0.450083		0.450083	100	0	13	1.8195
-0.115998	-0.096068		0.096068	57.4468	0	13	0.686511
0.0379722	0.240742		0.240742	97.8723	0	13	0.425693
-0.0144624	-0.174148		0.174148	89.3617	0	13	1.00504
0.0183294	-0.223661		0.223661	93.617	0	13	0.588666
0.0044282	-0.203183		0.203183	94.6809	0	13	1.25049
-0.06606	-0.142503		0.142503	75.5319	0	13	0.307686
0.0379313	-0.246192		0.246192	95.7447	0	13	1.05633
-0.0855422	-0.10312		0.10312	58.5106	0	13	0.0359158
0.0618724	0.194796		0.194796	92.5532	0	13	0.161877
-0.158414	-0.0406114		0.0406114	29.7872	0	13	0.13604
-0.204461	-0.00604961		0.00604961	3.19149	0	13	0.832767
-0.0982539	-0.07333		0.07333	51.0638	0	13	0.260457
-0.115406	0.099855		0.099855	62.766	0	13	0.110478
-0.117587	0.0935551		0.0935551	60.6383	0	13	0.165873
-0.200548	0.00461688		0.00461688	6.38298	0	13	0.199496
0.0149199	-0.178851		0.178851	90.4255	0	13	0.386411
-0.0889707	-0.104884		0.104884	68.0851	0	13	0.673946
0.00928384	-0.198289		0.198289	90.4255	0	13	0.400213
-0.136488	0.0646173		0.0646173	40.4255	0	13	0.0743879
-0.086164	-0.11539		0.11539	69.1489	0	13	0.217768
-0.0975757	0.110901		0.110901	68.0851	0	13	0.191467
-0.0355576	0.135318		0.135318	75.5319	0	13	0.118466
-0.135028	-0.0800889		0.0800889	52.1277	0	13	0.110196
-0.0258958	-0.175434		0.175434	87.234	0	13	0.186128
-0.0968553	0.105683		0.105683	62.766	0	13	0.198626
-0.204464	-0.013402		0.013402	14.8936	0	13	0.24942
-0.194562	0.0023923		0.0023923	0	0	13	0.0904121
-0.102673	0.0981704		0.0981704	70.2128	0	13	0.181884
-0.191752	-0.00257678		0.00257678	0	0	13	0.204371
-0.10125	0.113268		0.113268	64.8936	0	13	0.067212
0.0172728	-0.223665		0.223665	95.7447	0	13	0.690784
0.115801	-0.328986		0.328986	100	0	13	1.71884
0.064939	-0.250827		0.250827	96.8085	0	13	1.14202
0.267663	-0.47094		0.47094	100	0	13	2.14577
0.24879	-0.463506		0.463506	100	0	13	1.51167
0.424917	-0.618601		0.618601	100	0	13	2.60273
0.222751	-0.383645		0.383645	100	0	13	1.26123
0.437232	-0.648981		0.648981	100	0	13	1.98
0.0926112	-0.309674		0.309674	100	0	13	1.11919
0.760913	-0.970171		0.970171	100	0	13	1.98801
0.33349	-0.539839		0.539839	100	0	13	1.06567
0.224861	-0.42511		0.42511	100	0	13	1.15672
0.577078	-0.787366		0.787366	100	0	13	2.332
0.811659	-1.02498		1.02498	100	0	13	2.01205
-0.177888	-0.00881597		0.00881597	5.31915	0	13	0.445663
0.384183	-0.601087		0.601087	100	0	13	1.92469
1.20506	-1.40467		1.40467	100	0	13	2.49567
0.0526937	-0.27092		0.27092	97.8723	0	13	0.723541
0.338188	-0.54674		0.54674	100	0	13	1.68119
0.091001	-0.30649		0.30649	100	0	13	0.802494
0.0158238	-0.233401		0.233401	96.8085	0	13	0.573201
0.1167	-0.329262		0.329262	100	0	13	0.725026
-0.173856	0.0439499		0.0439499	28.7234	0	13	0.0806361
-0.0109206	-0.197047		0.197047	93.617	0	13	0.224879
-0.102588	-0.0895332		0.0895332	62.766	0	13	0.233532
-0.200562	0.012897		0.012897	5.31915	0	13	0.106079
-0.119582	0.098325		0.098325	63.8298	0	13	0.319187
-0.211224	-0.000607815		0.000607815	0	0	13	0.169611
-0.153128	-0.0592043		0.0592043	42.5532	0	13	0.389527
					0	13
					0	13
					0	13
					0	13
					0	13
					0	13
-0.0868702	-0.139268		0.139268	74.7368	0	14	0.543342
0.0351556	-0.265901		0.265901	97.8947	0	14	0.904619
-0.19436	-0.0460297		0.0460297	38.9474	0	14	0.0679193
-0.193707	-0.0399585		0.0399585	24.2105	0	14	0.222824
-0.184024	-0.0575635		0.0575635	27.3684	0	14	0.384952
0.0239423	-0.247447		0.247447	96.8421	0	14	0.566697
-0.193287	-0.0425949		0.0425949	30.5263	0	14	0.259284
-0.137066	0.101278		0.101278	56.8421	0	14	0.106893
-0.13407	-0.0954778		0.0954778	58.9474	0	14	0.348514
-0.1994	-0.0240998		0.0240998	16.8421	0	14	0.164696
-0.0738425	0.168566		0.168566	81.0526	0	14	0.33177
-0.218783	0.0149186		0.0149186	7.36842	0	14	0.156899
-0.115063	-0.118764		0.118764	70.5263	0	14	0.597842
-0.214748	-0.0204425		0.0204425	10.5263	0	14	0.157922
-0.119006	0.112759		0.112759	56.8421	0	14	0.0135129
-0.134916	0.0937598		0.0937598	53.6842	0	14	0.348734
-0.0814909	-0.148941		0.148941	80	0	14	0.520911
-0.111887	-0.125164		0.125164	63.1579	0	14	0.571265
-0.0998975	-0.146738		0.146738	77.8947	0	14	0.691112
-0.212107	0.0265734		0.0265734	18.9474	0	14	0.26191
-0.108049	-0.108398		0.108398	62.1053	0	14	0.498343
-0.0777668	-0.144075		0.144075	80	0	14	0.305679
-0.136664	-0.120075		0.120075	64.2105	0	14	0.0934921
-0.164628	0.0737824		0.0737824	45.2632	0	14	0.0738082
-0.0362636	-0.188822		0.188822	85.2632	0	14	0.59434
0.0641054	0.282704		0.282704	97.8947	0	14	0.362275
-0.0432118	0.171946		0.171946	82.1053	0	14	0.440255
-0.174736	0.0405775		0.0405775	28.4211	0	14	0.0364452
-0.153824	-0.0747051		0.0747051	43.1579	0	14	0.369756
-0.131592	-0.0911934		0.0911934	55.7895	0	14	0.208423
-0.0987686	0.128445		0.128445	72.6316	0	14	0.0955788
-0.197789	-0.0231304		0.0231304	10.5263	0	14	0.174629
0.189476	-0.411315		0.411315	98.9474	0	14	0.961726
0.30091	-0.541759		0.541759	100	0	14	1.89263
0.46331	-0.687895		0.687895	100	0	14	1.86715
0.451324	-0.674305		0.674305	100	0	14	1.69855
-0.154608	-0.0654584		0.0654584	38.9474	0	14	0.0916551
0.654617	-0.896758		0.896758	100	0	14	2.55719
-0.208922	-0.0136237		0.0136237	12.6316	0	14	0.347436
0.381948	-0.621751		0.621751	100	0	14	2.90325
-0.0480154	-0.177369		0.177369	77.8947	0	14	0.714982
0.607051	-0.833322		0.833322	100	0	14	1.61909
-0.0645396	-0.175167		0.175167	87.3684	0	14	0.452932
-0.209335	-0.0764026		0.0764026	48.4211	0	14	0.0286545
-0.165705	-0.0662906		0.0662906	43.1579	0	14	0.610343
0.809859	-1.03489		1.03489	100	0	14	1.80336
-0.189919	-0.0420963		0.0420963	22.1053	0	14	0.231342
-0.0660787	-0.150281		0.150281	86.3158	0	14	0.301995
-0.169616	-0.0530858		0.0530858	28.4211	0	14	0.102072
-0.0742509	-0.15712		0.15712	80	0	14	0.0930237
-0.178943	0.0808734		0.0808734	50.5263	0	14	0.0119269
-0.202442	0.035343		0.035343	15.7895	0	14	0.22853
-0.113994	0.129288		0.129288	66.3158	0	14	0.503187
-0.160718	0.0705917		0.0705917	50.5263	0	14	0.178778
-0.225858	0.00185892		0.00185892	0	0	14	0.0400693
-0.0629172	-0.165009		0.165009	85.2632	0	14	0.176512
-0.0879608	0.158782		0.158782	80	0	14	0.104618
-0.165469	0.0532527		0.0532527	32.6316	0	14	0.221836
-0.195748	0.0396727		0.0396727	32.6316	0	14	0.0568794
-0.101936	-0.121892		0.121892	74.7368	0	14	0.31619
-0.0785829	0.14102		0.14102	78.9474	0	14	0.378102
-0.127417	-0.104381		0.104381	47.3684	0	14	0.23591
-0.11725	-0.116802		0.116802	61.0526	0	14	0.237311
-0.218123	0.0160346		0.0160346	12.6316	0	14	0.279653
-0.187749	0.0255975		0.0255975	17.8947	0	14	0.213869
0.058568	-0.288886		0.288886	97.8947	0	14	1.06509
0.102609	-0.326082		0.326082	97.8947	0	14	1.3343
0.198559	-0.449528		0.449528	100	0	14	1.45561
0.143579	-0.376996		0.376996	98.9474	0	14	1.48084
0.287885	-0.512137		0.512137	100	0	14	1.65781
0.369711	-0.623486		0.623486	100	0	14	3.12898
-0.100713	-0.178386		0.178386	77.8947	0	14	1.03239
0.328726	-0.553633		0.553633	100	0	14	1.58597
-0.0858297	-0.127344		0.127344	67.3684	0	14	0.873112
					0	14	3.16128
0.2647	-0.495756		0.495756	100	0	14	1.79023
0.260848	-0.490447		0.490447	100	0	14	1.00012
0.308785	-0.545831		0.545831	100	0	14	1.8056
0.0445704	-0.272517		0.272517	97.8947	0	14	1.23839
0.49217	-0.719813		0.719813	100	0	14	2.52885
-0.151795	-0.100796		0.100796	63.1579	0	14	0.298531
0.514312	-0.742893		0.742893	100	0	14	2.43669
0.508957	-0.747715		0.747715	100	0	14	2.85956
0.383008	-0.603485		0.603485	100	0	14	1.1807
0.233601	-0.46324		0.46324	100	0	14	1.95586
0.284799	-0.510156		0.510156	100	0	14	1.09756
-0.114028	-0.110196		0.110196	68.4211	0	14	0.691387
-0.0995564	-0.12526		0.12526	76.8421	0	14	0.395922
-0.167953	0.049493		0.049493	28.4211	0	14	0.133723
-0.207558	-0.0202212		0.0202212	9.47368	0	14	0.013505
-0.222486	-0.0187572		0.0187572	12.6316	0	14	0.196378
0.0466934	-0.270575		0.270575	96.8421	0	14	0.502719
-0.1185	0.100709		0.100709	62.1053	0	14	0.248097
-0.182484	-0.0387099		0.0387099	21.0526	0	14	0.222068
					0	14	0.260997
					0	14
					0	14
					0	14
					0	14
					0	14
-0.100802	-0.131538		0.131538	67.3684	0	15	0.462078
0.121851	-0.34891		0.34891	100	0	15	0.90161
0.139636	-0.363248		0.363248	100	0	15	1.0761
-0.102998	-0.118785		0.118785	70.5263	0	15	0.440427
-0.0745168	-0.144258		0.144258	82.1053	0	15	0.522768
-0.173579	-0.0566669		0.0566669	43.1579	0	15	0.233885
-0.133733	-0.092773		0.092773	57.8947	0	15	0.416974
-0.149036	-0.0735529		0.0735529	47.3684	0	15	0.247335
-0.119538	-0.110723		0.110723	64.2105	0	15	0.516428
-0.00487622	0.230667		0.230667	93.6842	0	15	0.363539
-0.136502	0.081953		0.081953	47.3684	0	15	0.281899
-0.145001	-0.0762052		0.0762052	58.9474	0	15	0.156427
-0.0776989	-0.148759		0.148759	80	0	15	0.943598
-0.147917	0.0787001		0.0787001	41.0526	0	15	0.328337
-0.211568	0.0168856		0.0168856	13.6842	0	15	0.235625
-0.0573225	-0.172262		0.172262	92.6316	0	15	0.681808
0.100195	-0.329282		0.329282	98.9474	0	15	0.958808
-0.0804359	-0.139025		0.139025	74.7368	0	15	0.460418
-0.195614	-0.0131545		0.0131545	5.26316	0	15	0.061013
-0.203092	0.0166263		0.0166263	5.26316	0	15	0.0693353
-0.115446	-0.124291		0.124291	72.6316	0	15	0.499262
-0.0751124	-0.160634		0.160634	84.2105	0	15	0.189637
-0.0977608	-0.104128		0.104128	69.4737	0	15	0.172367
-0.126405	-0.0931179		0.0931179	64.2105	0	15	0.134632
-0.0419682	-0.189192		0.189192	88.4211	0	15	0.370747
-0.158138	0.0798715		0.0798715	44.2105	0	15	0.00524146
0.0412767	-0.280996		0.280996	100	0	15	0.60298
-0.238001	0.000758015		0.000758015	1.05263	0	15	0.0186427
-0.145279	-0.0815668		0.0815668	56.8421	0	15	0.221612
-0.150846	-0.0828585		0.0828585	55.7895	0	15	0.107158
-0.1304	-0.101933		0.101933	58.9474	0	15	0.166831
-0.18715	0.0473633		0.0473633	31.5789	0	15	0.338674
0.125933	-0.362193		0.362193	100	0	15	0.614867
0.514776	-0.737907		0.737907	100	0	15	2.1704
0.509378	-0.742647		0.742647	100	0	15	1.5611
0.442048	-0.675536		0.675536	100	0	15	1.85643
-0.227566	-0.00782562		0.00782562	5.26316	0	15	0.414007
0.737285	-0.954505		0.954505	100	0	15	2.4414
-0.167575	-0.0617915		0.0617915	46.3158	0	15	0.324034
0.142238	-0.365386		0.365386	100	0	15	1.41261
-0.172267	-0.0583458		0.0583458	35.7895	0	15	0.45214
0.573684	-0.805646		0.805646	100	0	15	1.36953
-0.19847	-0.0166253		0.0166253	17.8947	0	15	0.422129
-0.105734	-0.0733759		0.0733759	47.3684	0	15	0.233371
-0.0750535	-0.151023		0.151023	73.6842	0	15	0.478375
0.428395	-0.660155		0.660155	100	0	15	1.1695
-0.1481	-0.0585703		0.0585703	40	0	15	0.00370683
-0.210019	-0.0270378		0.0270378	16.8421	0	15	0.0659763
-0.172375	0.0625197		0.0625197	35.7895	0	15	0.134354
0.0958735	-0.324486		0.324486	100	0	15	0.401313
-0.0584412	-0.141555		0.141555	75.7895	0	15	0.735172
-0.0933705	0.128073		0.128073	64.2105	0	15	0.213439
-0.15924	-0.0559607		0.0559607	29.4737	0	15	0.0944642
-0.212148	-0.0149284		0.0149284	8.42105	0	15	0.0558376
-0.0968351	0.131029		0.131029	77.8947	0	15	0.233044
-0.166633	-0.0657167		0.0657167	30.5263	0	15	0.0677365
-0.154869	0.0486502		0.0486502	21.0526	0	15	0.238052
-0.02926	-0.206864		0.206864	95.7895	0	15	0.302288
-0.205776	0.0199443		0.0199443	14.7368	0	15	0.0995885
-0.120791	-0.108959		0.108959	66.3158	0	15	0.242564
-0.209752	0.0285728		0.0285728	24.2105	0	15	0.192139
-0.0245759	-0.199433		0.199433	90.5263	0	15	0.355862
-0.148346	-0.0771667		0.0771667	45.2632	0	15	0.015179
-0.186714	0.0349004		0.0349004	22.1053	0	15	0.0461087
-0.0283219	-0.214256		0.214256	95.7895	0	15	0.374128
0.134723	-0.364986		0.364986	98.9474	0	15	1.34993
0.519471	-0.754903		0.754903	100	0	15	2.06681
0.259536	-0.473		0.473	100	0	15	1.34077
0.175413	-0.404166		0.404166	100	0	15	1.63107
0.188745	-0.425127		0.425127	100	0	15	1.37335
0.233743	-0.453136		0.453136	100	0	15	2.96869
0.154204	-0.348739		0.348739	100	0	15	0.86513
0.109647	-0.343834		0.343834	98.9474	0	15	1.84012
-0.0197856	-0.219091		0.219091	97.8947	0	15	0.917392
					0	15	3.13711
0.15568	-0.387472		0.387472	100	0	15	1.36157
0.104035	-0.332884		0.332884	100	0	15	1.41902
0.21922	-0.444964		0.444964	100	0	15	1.4721
0.0707853	-0.303196		0.303196	98.9474	0	15	1.60596
0.313565	-0.54681		0.54681	100	0	15	1.86339
0.0761315	-0.291457		0.291457	100	0	15	0.614608
0.349478	-0.586566		0.586566	100	0	15	2.34225
0.41103	-0.636487		0.636487	100	0	15	2.68862
-0.0588069	-0.178358		0.178358	86.3158	0	15	0.951696
0.406284	-0.637619		0.637619	100	0	15	2.26592
-0.0771702	-0.159161		0.159161	82.1053	0	15	0.904893
0.095693	-0.33277		0.33277	98.9474	0	15	0.990621
-0.160951	-0.0734989		0.0734989	53.6842	0	15	0.355784
-0.176327	0.0620947		0.0620947	42.1053	0	15	0.461663
-0.227035	0.0045371		0.0045371	2.10526	0	15	0.0622099
-0.169347	-0.0501386		0.0501386	24.2105	0	15	0.0639984
-0.187587	0.0478484		0.0478484	35.7895	0	15	0.0377258
-0.197683	0.0404459		0.0404459	16.8421	0	15	0.0259506
-0.0336254	0.201144		0.201144	91.5789	0	15	0.302317
					0	15	0.245583
					0	15
					0	15
					0	15
					0	15
					0	15
-0.199749	-0.00102595		0.00102595	0	0	16	0.893361
0.178456	-0.398963		0.398963	100	0	16	1.33012
-0.0390438	-0.152275		0.152275	82.7957	0	16	0.283182
-0.0112974	-0.172186		0.172186	95.6989	0	16	0.760401
-0.171463	0.0234645		0.0234645	24.7312	0	16	0.311432
-0.0865242	-0.123487		0.123487	79.5699	0	16	0.0602494
-0.127166	-0.103222		0.103222	66.6667	0	16	0.976158
-0.0574659	-0.145039		0.145039	83.871	0	16	0.251695
0.0253306	-0.206378		0.206378	95.6989	0	16	0.389864
0.030105	-0.221061		0.221061	94.6237	0	16	0.0920434
					0	16	0.053417
-0.112278	-0.0631559		0.0631559	38.7097	0	16	0.572381
0.176806	-0.387415		0.387415	100	0	16	1.25262
-0.179738	-0.0130155		0.0130155	10.7527	0	16	0.178896
-0.159867	0.026449		0.026449	21.5054	0	16	0.339957
-0.165182	0.0043628		0.0043628	1.07527	0	16	0.442737
0.0645606	-0.240737		0.240737	96.7742	0	16	0.826984
-0.0264133	-0.147896		0.147896	89.2473	0	16	0.545446
-0.16385	0.0214779		0.0214779	22.5806	0	16	0.0471116
-0.138351	-0.0577248		0.0577248	52.6882	0	16	0.237989
-0.0321829	-0.155996		0.155996	87.0968	0	16	0.79594
-0.146023	-0.0713397		0.0713397	46.2366	0	16	0.0328473
-0.017412	-0.160605		0.160605	88.172	0	16	0.453348
-0.063812	-0.117558		0.117558	84.9462	0	16	0.246177
0.0226259	-0.211794		0.211794	94.6237	0	16	0.175263
-0.10359	-0.0879406		0.0879406	70.9677	0	16	0.566539
-0.147342	-0.0472565		0.0472565	35.4839	0	16	0.283925
-0.0305515	-0.157227		0.157227	89.2473	0	16	0.748282
-0.178768	-0.0176602		0.0176602	10.7527	0	16	0.0471491
-0.0108804	-0.195477		0.195477	92.4731	0	16	0.571125
-0.220453	0.00911542		0.00911542	6.45161	0	16	0.291443
0.0391233	-0.233706		0.233706	98.9247	0	16	0.638217
-0.00507595	-0.193383		0.193383	93.5484	0	16	1.01118
0.096721	-0.309201		0.309201	100	0	16	0.619678
0.0474375	-0.266453		0.266453	100	0	16	1.10315
-0.0547756	-0.12723		0.12723	78.4946	0	16	0.859094
-0.0597601	-0.145381		0.145381	92.4731	0	16	0.638318
-0.0171693	-0.174694		0.174694	89.2473	0	16	1.11501
0.0851235	-0.300184		0.300184	98.9247	0	16	1.00382
0.0987205	-0.324675		0.324675	100	0	16	1.18999
0.0655352	-0.276197		0.276197	100	0	16	1.31094
0.0810061	-0.33657		0.33657	100	0	16	1.17405
-0.0343013	-0.191666		0.191666	94.6237	0	16	0.486061
					0	16	0.173393
-0.0127961	-0.175258		0.175258	91.3978	0	16	0.290423
-0.120113	-0.0816035		0.0816035	60.2151	0	16	0.682881
-0.111976	0.0760244		0.0760244	58.0645	0	16	0.126697
-0.127763	-0.0945188		0.0945188	67.7419	0	16	0.162306
-0.213412	-0.0210387		0.0210387	18.2796	0	16	0.124101
-0.190624	-0.0391205		0.0391205	32.2581	0	16	0.221772
-0.154607	0.0430978		0.0430978	34.4086	0	16	0.857754
-0.0419897	-0.13202		0.13202	86.0215	0	16	0.251196
-0.145614	-0.082465		0.082465	60.2151	0	16	0.495899
-0.146278	-0.0853791		0.0853791	63.4409	0	16	0.0207879
-0.157674	-0.0510067		0.0510067	31.1828	0	16	0.978366
0.0118053	-0.196494		0.196494	91.3978	0	16	0.313221
-0.191924	-0.0210841		0.0210841	13.9785	0	16	0.426381
-0.115978	0.0932733		0.0932733	72.043	0	16	0.498225
-0.056921	-0.118622		0.118622	68.8172	0	16	0.549921
0.000691816	0.199887		0.199887	96.7742	0	16	0.875259
-0.0863697	-0.103636		0.103636	74.1935	0	16	0.0874816
-0.150894	0.0616741		0.0616741	48.3871	0	16	0.209728
-0.173386	0.035027		0.035027	24.7312	0	16	0.249788
-0.119907	-0.10911		0.10911	76.3441	0	16	0.30506
-0.161211	-0.0271874		0.0271874	21.5054	0	16	0.936533
-0.0249977	-0.204143		0.204143	94.6237	0	16	1.39011
0.0822771	-0.29722		0.29722	100	0	16	1.20816
0.0924966	-0.281187		0.281187	98.9247	0	16	1.50678
0.0536987	-0.244546		0.244546	98.9247	0	16	1.15155
0.231591	-0.424676		0.424676	100	0	16	1.54942
0.112943	-0.306117		0.306117	100	0	16	1.19289
-0.128249	0.122728		0.122728	65.5914	0	16	1.88744
0.0631758	-0.2381		0.2381	100	0	16	1.23275
0.722631	-0.940529		0.940529	100	0	16	2.54596
0.443349	-0.655785		0.655785	100	0	16	2.3966
0.000568975	-0.186448		0.186448	90.3226	0	16	1.29721
0.508551	-0.709871		0.709871	100	0	16	1.52497
0.380288	-0.575403		0.575403	100	0	16	1.72528
0.108778	-0.367512		0.367512	100	0	16	2.40521
0.050842	-0.271232		0.271232	100	0	16	1.312
0.684563	-0.908756		0.908756	100	0	16	2.40635
0.547203	-0.713835		0.713835	100	0	16	1.63794
0.224987	-0.45163		0.45163	100	0	16	2.30403
0.243417	-0.410246		0.410246	100	0	16	1.09864
0.149786	-0.312133		0.312133	100	0	16	1.38805
0.221927	-0.406199		0.406199	100	0	16	1.29239
-0.173514	-0.0156179		0.0156179	16.129	0	16	0.518249
0.0040426	-0.255939		0.255939	98.9247	0	16	0.653481
0.0404632	-0.213946		0.213946	97.8495	0	16	0.53162
-0.0272908	-0.156238		0.156238	88.172	0	16	0.0788033
-0.159594	-0.00878587		0.00878587	4.30108	0	16	0.0809767
-0.0487514	-0.160314		0.160314	86.0215	0	16	0.0182243
-0.139872	0.049948		0.049948	31.1828	0	16	0.313322
					0	16
					0	16
					0	16
					0	16
					0	16
					0	16
					0	16
-0.0176024	-0.264762		0.264762	98.9247	0	17	1.08761
0.0250737	-0.29023		0.29023	98.9247	0	17	1.13569
-0.207967	-0.0714549		0.0714549	41.9355	0	17	0.314984
-0.2667	-0.0103014		0.0103014	8.60215	0	17	0.14213
-0.207361	-0.0689098		0.0689098	52.6882	0	17	0.345071
-0.0887628	-0.181116		0.181116	94.6237	0	17	0.300225
-0.240349	-0.000637641		0.000637641	1.07527	0	17	0.342728
-0.203713	0.0666722		0.0666722	51.6129	0	17	0.365436
-0.044009	-0.239086		0.239086	92.4731	0	17	0.770963
-0.267671	0.0117937		0.0117937	7.52688	0	17	0.256067
					0	17	0.395319
-0.106318	-0.177817		0.177817	89.2473	0	17	0.732336
0.109193	-0.380021		0.380021	100	0	17	0.997492
-0.125748	-0.151986		0.151986	88.172	0	17	0.151298
-0.180533	-0.099315		0.099315	43.0108	0	17	0.574756
-0.260274	0.0278666		0.0278666	12.9032	0	17	0.15128
0.166411	-0.451024		0.451024	100	0	17	0.940895
-0.00177606	-0.284481		0.284481	98.9247	0	17	0.420016
-0.0751077	-0.203396		0.203396	96.7742	0	17	0.420434
-0.267392	0.00736367		0.00736367	7.52688	0	17	0.0497399
0.0384793	-0.318632		0.318632	100	0	17	1.03319
-0.258244	0.00433126		0.00433126	1.07527	0	17	0.0101789
-0.118649	-0.163421		0.163421	83.871	0	17	0.357698
-0.0920054	-0.189986		0.189986	91.3978	0	17	0.468169
-0.0627922	-0.215571		0.215571	94.6237	0	17	0.487526
-0.262504	-0.0156326		0.0156326	8.60215	0	17	0.123686
0.00753258	-0.282865		0.282865	100	0	17	0.351383
-0.169687	0.1089		0.1089	69.8925	0	17	0.229894
-0.206078	-0.0678074		0.0678074	49.4624	0	17	0.355789
-0.240471	0.0278345		0.0278345	19.3548	0	17	0.312326
-0.154288	-0.0896781		0.0896781	59.1398	0	17	0.076197
-0.256736	-0.0170155		0.0170155	15.0538	0	17	0.01787
0.224159	-0.496968		0.496968	100	0	17	1.69833
0.163183	-0.432305		0.432305	100	0	17	2.14205
0.00734614	-0.271718		0.271718	98.9247	0	17	1.90383
0.117048	-0.396864		0.396864	100	0	17	1.27867
-0.247236	0.0187234		0.0187234	11.828	0	17	0.086481
-7.28271e-05	-0.276086		0.276086	100	0	17	1.63002
-0.10424	-0.143744		0.143744	91.3978	0	17	0.890766
0.171414	-0.425299		0.425299	100	0	17	2.07988
0.132327	-0.400861		0.400861	100	0	17	1.60765
0.066801	-0.30777		0.30777	100	0	17	1.59146
-0.136988	-0.123388		0.123388	80.6452	0	17	0.101796
					0	17	0.265305
-0.219578	-0.0580877		0.0580877	43.0108	0	17	0.148254
-0.0776069	-0.194562		0.194562	91.3978	0	17	0.664882
-0.160704	0.119563		0.119563	75.2688	0	17	0.402017
-0.16375	-0.0879296		0.0879296	63.4409	0	17	0.371694
-0.130525	-0.11775		0.11775	76.3441	0	17	0.1997
-0.195257	-0.0638975		0.0638975	50.5376	0	17	0.312003
-0.141601	-0.131477		0.131477	81.7204	0	17	0.547329
-0.166186	-0.121946		0.121946	78.4946	0	17	0.00531943
-0.0526218	-0.203173		0.203173	92.4731	0	17	0.485103
-0.222937	-0.0185697		0.0185697	6.45161	0	17	0.0841748
-0.237844	-0.0308994		0.0308994	19.3548	0	17	0.304359
-0.251907	-0.0258298		0.0258298	16.129	0	17	0.0114734
-0.215803	-0.0417391		0.0417391	31.1828	0	17	0.0132656
-0.222346	-0.0442313		0.0442313	27.957	0	17	0.00692099
-0.209901	-0.0758638		0.0758638	66.6667	0	17	0.271702
-0.249596	-0.0186447		0.0186447	18.2796	0	17	0.391938
-0.180241	-0.0973536		0.0973536	73.1183	0	17	0.157028
-0.172942	-0.0860576		0.0860576	64.5161	0	17	0.0871619
-0.229338	-0.0320369		0.0320369	26.8817	0	17	0.37476
-0.0855719	-0.160766		0.160766	72.043	0	17	0.354778
-0.094614	-0.182651		0.182651	92.4731	0	17	0.578746
0.409149	-0.674815		0.674815	100	0	17	2.19864
0.25218	-0.515977		0.515977	100	0	17	1.91705
0.319996	-0.603194		0.603194	100	0	17	1.5179
0.114384	-0.392698		0.392698	100	0	17	1.46275
0.639936	-0.917482		0.917482	100	0	17	2.08295
0.299514	-0.576117		0.576117	100	0	17	1.36987
-0.0637272	-0.18596		0.18596	89.2473	0	17	2.6076
0.171301	-0.458311		0.458311	100	0	17	1.08722
1.13398	-1.40003		1.40003	100	0	17	3.52213
0.452294	-0.719109		0.719109	100	0	17	1.45987
0.422402	-0.706458		0.706458	100	0	17	1.87151
0.562918	-0.836014		0.836014	100	0	17	1.71421
0.498013	-0.77617		0.77617	100	0	17	2.59792
0.562842	-0.813258		0.813258	100	0	17	3.24935
0.364158	-0.627257		0.627257	100	0	17	1.48213
0.980102	-1.24412		1.24412	100	0	17	2.80273
0.78198	-1.06999		1.06999	100	0	17	2.33481
0.473858	-0.729198		0.729198	100	0	17	2.34521
0.357816	-0.646715		0.646715	100	0	17	1.4594
-0.272125	-0.0276722		0.0276722	20.4301	0	17	1.08101
0.164533	-0.44547		0.44547	100	0	17	1.05051
-0.0173295	-0.260103		0.260103	96.7742	0	17	0.897921
-0.13325	-0.115682		0.115682	72.043	0	17	0.363019
-0.0703544	-0.215248		0.215248	96.7742	0	17	0.577869
-0.0174729	-0.26388		0.26388	98.9247	0	17	0.40984
-0.28306	-0.00613069		0.00613069	5.37634	0	17	0.126348
-0.243903	-0.0157482		0.0157482	11.828	0	17	0.185123
-0.100169	-0.177279		0.177279	86.0215	0	17	0.131418
					0	17
					0	17
					0	17
					0	17
					0	17
					0	17
					0	17
0.288241	-0.501923		0.501923	100	0	18	0.953502
0.306468	-0.617753		0.617753	100	0	18	1.54025
-0.0540392	-0.15237		0.15237	81.0526	0	18	0.374322
-0.174353	0.0176357		0.0176357	8.42105	0	18	0.0645626
-0.169408	-0.0536349		0.0536349	34.7368	0	18	0.0962828
-0.185044	-0.0844227		0.0844227	63.1579	0	18	0.368384
-0.368605	0.000731588		0.000731588	1.05263	0	18	0.333439
-0.0766529	-0.170709		0.170709	83.1579	0	18	0.27931
-0.150288	0.0237942		0.0237942	10.5263	0	18	0.208788
-0.124961	0.0859233		0.0859233	55.7895	0	18	0.192685
					0	18	0.229269
-0.13957	0.0151116		0.0151116	13.6842	0	18	0.332189
0.0698737	-0.334363		0.334363	100	0	18	1.18892
-0.164228	-0.0447299		0.0447299	24.2105	0	18	0.0964137
0.0278313	-0.212179		0.212179	92.6316	0	18	0.472073
-0.0737064	-0.0539896		0.0539896	38.9474	0	18	0.457624
-0.0728257	-0.084932		0.084932	58.9474	0	18	1.05498
-0.0726511	-0.0692066		0.0692066	41.0526	0	18	0.0354783
-0.0755424	-0.118662		0.118662	60	0	18	0.478533
-0.193954	-0.0377373		0.0377373	17.8947	0	18	0.210936
-0.14976	-0.0463435		0.0463435	35.7895	0	18	0.617148
-0.0864891	-0.22415		0.22415	93.6842	0	18	0.396027
0.0651444	-0.225121		0.225121	97.8947	0	18	0.63873
-0.0595077	-0.121867		0.121867	72.6316	0	18	0.255421
-0.11846	-0.0845188		0.0845188	56.8421	0	18	0.426262
0.075977	-0.284441		0.284441	100	0	18	0.573327
-0.160557	-0.0634843		0.0634843	44.2105	0	18	0.30332
-0.0255963	-0.171212		0.171212	86.3158	0	18	0.206703
-0.131908	-0.0907461		0.0907461	60	0	18	0.543801
-0.136193	0.133421		0.133421	68.4211	0	18	0.113169
-0.365842	-0.0204745		0.0204745	17.8947	0	18	0.267627
-0.0101101	-0.220523		0.220523	93.6842	0	18	0.474649
0.264693	-0.519797		0.519797	100	0	18	1.04843
0.591293	-0.886029		0.886029	100	0	18	1.88748
0.555114	-0.882413		0.882413	100	0	18	2.28923
0.719189	-0.910115		0.910115	100	0	18	2.70216
-0.216719	0.0388741		0.0388741	28.4211	0	18	0.303481
0.5172	-0.736085		0.736085	100	0	18	1.72805
0.355523	-0.686189		0.686189	100	0	18	2.06596
0.660927	-1.02092		1.02092	100	0	18	2.17433
0.22669	-0.51317		0.51317	100	0	18	1.48586
0.468697	-0.929564		0.929564	100	0	18	1.83846
0.000941289	-0.323407		0.323407	100	0	18	0.838211
					0	18	0.0921358
-0.103153	0.102718		0.102718	58.9474	0	18	0.308008
0.167262	-0.429062		0.429062	100	0	18	1.04263
-0.08502	0.114993		0.114993	72.6316	0	18	0.00546524
-0.306779	0.0309829		0.0309829	26.3158	0	18	0.218522
-0.34564	-0.0179573		0.0179573	11.5789	0	18	0.066412
-0.25823	-0.087854		0.087854	57.8947	0	18	0.515721
-0.129015	-0.0922018		0.0922018	56.8421	0	18	0.101967
-0.0362612	0.103865		0.103865	49.4737	0	18	0.188202
-0.262265	-0.0875309		0.0875309	40	0	18	0.000486443
-0.346299	-0.0488784		0.0488784	29.4737	0	18	0.321878
-0.225963	-0.0469829		0.0469829	23.1579	0	18	0.0551719
-0.180805	-0.0250821		0.0250821	16.8421	0	18	0.0888582
-0.187422	0.107124		0.107124	66.3158	0	18	0.580991
-0.267806	0.00246625		0.00246625	2.10526	0	18	0.270801
-0.126625	-0.0344775		0.0344775	33.6842	0	18	0.192493
-0.202844	0.0318616		0.0318616	24.2105	0	18	0.295616
-0.199887	0.00801387		0.00801387	4.21053	0	18	0.146806
-0.237466	0.101881		0.101881	61.0526	0	18	0.16981
-0.191096	-0.0704575		0.0704575	41.0526	0	18	0.209417
-0.256081	-0.117383		0.117383	67.3684	0	18	0.649656
					0	18	0.723006
0.518949	-0.727317		0.727317	100	0	18	1.1806
0.51971	-0.890824		0.890824	100	0	18	2.2669
0.578376	-0.898719		0.898719	100	0	18	2.1703
-0.199335	-0.0469916		0.0469916	32.6316	0	18	1.6901
0.456113	-0.670234		0.670234	100	0	18	1.47483
0.119516	-0.351211		0.351211	100	0	18	1.6034
0.13606	-0.356122		0.356122	100	0	18	1.3692
0.0174634	-0.452538		0.452538	100	0	18	3.07115
-0.135551	0.0171645		0.0171645	10.5263	0	18	0.652558
0.262272	-0.572702		0.572702	100	0	18	2.88698
-0.000166554	-0.290381		0.290381	100	0	18	1.53889
0.303058	-0.492143		0.492143	100	0	18	1.75608
0.0973753	-0.343822		0.343822	100	0	18	1.57835
					0	18	3.16456
0.0951777	-0.325829		0.325829	100	0	18	1.33067
0.0452709	-0.530415		0.530415	100	0	18	3.23866
-0.0452056	-0.236769		0.236769	94.7368	0	18	1.11541
-0.00957436	-0.315651		0.315651	96.8421	0	18	1.87732
0.311104	-0.43543		0.43543	100	0	18	1.53467
-0.090443	-0.257595		0.257595	95.7895	0	18	2.16343
0.173625	-0.302103		0.302103	98.9474	0	18	1.17159
0.160977	-0.254468		0.254468	96.8421	0	18	0.686274
-0.072253	0.10691		0.10691	65.2632	0	18	0.151614
-0.174615	-0.0300076		0.0300076	15.7895	0	18	0.949066
-0.372973	0.0482905		0.0482905	35.7895	0	18	0.00685664
-0.00680454	-0.137588		0.137588	80	0	18	0.599424
-0.147405	-0.0396541		0.0396541	23.1579	0	18	0.416584
0.108435	0.232885		0.232885	96.8421	0	18	0.222778
					0	18	0.165784
					0	18	0.157507
					0	18
					0	18
					0	18
					0	18
					0	18
0.127665	-0.259873		0.259873	100	0	19	0.464429
0.240132	-0.417355		0.417355	100	0	19	0.846638
0.203673	-0.341891		0.341891	100	0	19	0.814498
-0.109234	0.0374054		0.0374054	34.0426	0	19	0.0675036
0.00158845	-0.152741		0.152741	88.2979	0	19	0.206577
-0.154054	-0.0105925		0.0105925	7.44681	0	19	0.0789378
-0.00103971	-0.239186		0.239186	98.9362	0	19	0.364903
-0.0925972	-0.0710702		0.0710702	42.5532	0	19	0.0155104
0.185836	-0.316135		0.316135	100	0	19	0.782015
-0.00823646	0.134404		0.134404	77.6596	0	19	0.23387
					0	19	0.208127
-0.117255	-0.011824		0.011824	10.6383	0	19	0.0622787
-0.154931	-0.000252818		0.000252818	0	0	19	0.429917
-0.125267	0.0200552		0.0200552	12.766	0	19	0.35366
0.00899656	-0.145049		0.145049	80.8511	0	19	0.24263
-0.0370275	0.083221		0.083221	67.0213	0	19	0.112724
0.0588045	-0.185285		0.185285	90.4255	0	19	0.907354
0.036767	0.16165		0.16165	84.0426	0	19	0.0766975
-0.023152	-0.124571		0.124571	79.7872	0	19	0.457186
-0.110069	-0.0406986		0.0406986	23.4043	0	19	0.620533
-0.0708435	-0.0685512		0.0685512	57.4468	0	19	0.500577
-0.167019	0.016762		0.016762	14.8936	0	19	0.339734
-0.0931446	-0.0437588		0.0437588	34.0426	0	19	0.41075
0.130776	-0.266966		0.266966	98.9362	0	19	1.04745
-0.0809735	0.0596877		0.0596877	34.0426	0	19	0.0222903
-0.138988	0.00803752		0.00803752	5.31915	0	19	0.0156431
-0.0985192	-0.0519716		0.0519716	52.1277	0	19	0.571451
-0.0301697	-0.111273		0.111273	76.5957	0	19	0.308377
-0.111263	0.0476546		0.0476546	29.7872	0	19	0.117775
0.00264506	0.167125		0.167125	85.1064	0	19	0.0858803
-0.168726	0.0496037		0.0496037	45.7447	0	19	0.248627
-0.10367	-0.0515944		0.0515944	28.7234	0	19	0.162983
0.187197	-0.345331		0.345331	100	0	19	0.946406
0.363762	-0.535646		0.535646	100	0	19	1.33175
0.441231	-0.625135		0.625135	100	0	19	1.44821
0.301817	-0.443225		0.443225	100	0	19	1.24555
-0.149059	-0.0292226		0.0292226	34.0426	0	19	0.0522041
0.36267	-0.513437		0.513437	100	0	19	0.842094
0.159732	-0.388994		0.388994	100	0	19	1.09141
0.402747	-0.606836		0.606836	100	0	19	1.71829
0.257582	-0.429491		0.429491	100	0	19	1.48509
0.39152	-0.628327		0.628327	100	0	19	1.15275
0.0497307	-0.231205		0.231205	98.9362	0	19	0.691586
					0	19	0.223561
-0.036409	0.10807		0.10807	73.4043	0	19	0.620381
0.288036	-0.447471		0.447471	100	0	19	1.10425
-0.11502	-0.027302		0.027302	19.1489	0	19	0.327803
-0.173402	-0.041735		0.041735	37.234	0	19	0.151526
-0.143557	-0.0678212		0.0678212	45.7447	0	19	0.433648
-0.158545	0.0278079		0.0278079	23.4043	0	19	0.368836
-0.148986	-0.00983993		0.00983993	4.25532	0	19	0.377771
-0.0648769	-0.0567968		0.0567968	36.1702	0	19	0.151378
-0.131482	-0.0701998		0.0701998	45.7447	0	19	0.0420442
-0.038054	-0.193394		0.193394	92.5532	0	19	0.277744
-0.0747447	-0.096803		0.096803	75.5319	0	19	0.567673
-0.104986	0.0411377		0.0411377	25.5319	0	19	0.090823
-0.138796	0.0620657		0.0620657	45.7447	0	19	0.175271
-0.150764	-0.0143025		0.0143025	8.51064	0	19	0.0716532
0.0548695	-0.18178		0.18178	94.6809	0	19	0.587419
-0.124406	-0.0394092		0.0394092	19.1489	0	19	0.429827
0.00482523	-0.145587		0.145587	70.2128	0	19	0.238739
-0.191777	0.00359828		0.00359828	3.19149	0	19	0.0915974
-0.0977126	-0.0960789		0.0960789	57.4468	0	19	0.128091
-0.0483316	-0.160195		0.160195	82.9787	0	19	0.0351287
0.35435	-0.497627		0.497627	100	0	19	0.76771
0.518754	-0.701789		0.701789	100	0	19	1.58542
0.336005	-0.517183		0.517183	100	0	19	1.55725
-0.0628675	0.0787486		0.0787486	58.5106	0	19	1.48174
0.28313	-0.433198		0.433198	100	0	19	1.29614
-0.121452	0.0263277		0.0263277	23.4043	0	19	1.1928
-0.0598845	-0.0909916		0.0909916	61.7021	0	19	0.703854
-0.116564	-0.0964413		0.0964413	61.7021	0	19	1.75541
-0.0230604	-0.0949853		0.0949853	56.383	0	19	0.0515953
-0.0579677	0.112419		0.112419	81.9149	0	19	1.16978
-0.114977	-0.0526336		0.0526336	35.1064	0	19	0.127702
0.11061	-0.245716		0.245716	98.9362	0	19	1.30646
-0.137016	-0.0147939		0.0147939	15.9574	0	19	0.346054
					0	19	1.62071
-0.0916417	-0.0532058		0.0532058	45.7447	0	19	1.24617
-0.181706	-0.0418953		0.0418953	25.5319	0	19	1.63332
0.0887578	-0.267784		0.267784	100	0	19	0.770384
-0.0736765	-0.104915		0.104915	60.6383	0	19	1.18877
0.0321125	-0.151255		0.151255	90.4255	0	19	1.34228
-0.115051	-0.0868269		0.0868269	67.0213	0	19	1.52179
-0.025779	-0.090885		0.090885	62.766	0	19	0.489412
-0.0473976	0.0439185		0.0439185	35.1064	0	19	0.136437
-0.11573	-0.0229555		0.0229555	18.0851	0	19	0.142976
-0.0600938	-0.0835152		0.0835152	57.4468	0	19	0.388898
-0.0568122	0.154999		0.154999	88.2979	0	19	0.0934274
-0.0515543	-0.0752385		0.0752385	55.3191	0	19	0.332532
-0.083438	0.0543716		0.0543716	35.1064	0	19	0.147018
-0.109752	0.00704471		0.00704471	3.19149	0	19	0.481645
-0.098856	-0.0988245		0.0988245	62.766	0	19	0.168469
					0	19	0.0182986
					0	19
					0	19
					0	19
					0	19
					0	19
					0	19
-0.0665616	-0.243551		0.243551	96.8421	0	20	1.2348
0.0685138	-0.388642		0.388642	100	0	20	2.2473
0.163873	-0.484495		0.484495	100	0	20	2.44188
0.0787933	-0.395639		0.395639	100	0	20	1.58269
-0.178737	-0.137659		0.137659	82.1053	0	20	0.197928
0.108534	-0.430858		0.430858	100	0	20	1.72559
-0.0646479	-0.251651		0.251651	100	0	20	0.98848
0.101164	-0.426467		0.426467	100	0	20	2.13798
0.0726485	-0.390004		0.390004	100	0	20	1.83747
0.0474318	-0.361227		0.361227	98.9474	0	20	0.777667
0.0312747	-0.358879		0.358879	100	0	20	1.59644
-0.0419777	-0.27716		0.27716	98.9474	0	20	1.06631
-0.315187	0.00382131		0.00382131	3.15789	0	20	0.0500551
-0.210026	-0.101099		0.101099	64.2105	0	20	0.529048
-0.183639	-0.140619		0.140619	83.1579	0	20	0.461347
-0.20587	-0.11246		0.11246	77.8947	0	20	0.660327
-0.316453	-0.000513174		0.000513174	1.05263	0	20	0.235301
-0.318433	-0.00298597		0.00298597	1.05263	0	20	0.00462312
-0.276068	0.0475251		0.0475251	30.5263	0	20	0.110123
-0.281888	0.0449516		0.0449516	31.5789	0	20	0.39556
-0.256259	0.071915		0.071915	49.4737	0	20	0.110603
-0.306448	-0.00884013		0.00884013	3.15789	0	20	0.18573
-0.30544	-0.00761989		0.00761989	4.21053	0	20	0.205104
-0.262166	0.0526809		0.0526809	35.7895	0	20	0.202872
-0.236503	-0.0839151		0.0839151	37.8947	0	20	0.0994006
-0.23031	-0.0807494		0.0807494	57.8947	0	20	0.0376131
-0.276636	0.0425216		0.0425216	32.6316	0	20	0.0334875
-0.270524	0.0461218		0.0461218	29.4737	0	20	0.277707
-0.294499	0.025555		0.025555	18.9474	0	20	0.0650538
-0.294118	-0.0358154		0.0358154	23.1579	0	20	0.147677
-0.189016	0.148836		0.148836	78.9474	0	20	0.10958
-0.207788	0.107677		0.107677	66.3158	0	20	0.215972
0.0616991	-0.377051		0.377051	100	0	20	1.58291
0.180987	-0.496225		0.496225	100	0	20	1.32766
0.239432	-0.559072		0.559072	100	0	20	2.81078
0.0898289	-0.408618		0.408618	100	0	20	2.50136
0.323968	-0.648384		0.648384	100	0	20	3.49759
0.398542	-0.723541		0.723541	100	0	20	3.08957
0.510127	-0.82835		0.82835	100	0	20	2.19675
0.517269	-0.824043		0.824043	100	0	20	2.54211
-0.0401304	-0.27347		0.27347	95.7895	0	20	1.36403
0.982647	-1.30668		1.30668	100	0	20	3.91342
0.744098	-1.06172		1.06172	100	0	20	2.27053
0.605138	-0.922943		0.922943	100	0	20	2.27815
0.475603	-0.798531		0.798531	100	0	20	3.58499
0.230895	-0.550217		0.550217	100	0	20	3.39867
0.528167	-0.846561		0.846561	100	0	20	2.77031
0.657326	-0.982688		0.982688	100	0	20	4.17766
0.0139291	-0.331943		0.331943	98.9474	0	20	1.2912
					0	20	0.558725
1.40536	-1.72576		1.72576	100	0	20	2.42459
0.850283	-1.16352		1.16352	100	0	20	2.76804
0.233149	-0.543946		0.543946	100	0	20	1.32389
0.196354	-0.512852		0.512852	100	0	20	1.80992
0.520322	-0.837452		0.837452	100	0	20	3.00066
0.0584449	-0.374631		0.374631	100	0	20	1.00829
-0.0335139	-0.284992		0.284992	100	0	20	0.735574
-0.160182	-0.154114		0.154114	78.9474	0	20	0.653237
-0.305433	-0.00876111		0.00876111	12.6316	0	20	0.440355
-0.310535	0.00643931		0.00643931	3.15789	0	20	0.0173098
-0.298038	0.0178453		0.0178453	12.6316	0	20	0.0903396
-0.257568	-0.0601558		0.0601558	44.2105	0	20	0.44671
-0.228757	-0.0833893		0.0833893	38.9474	0	20	0.252596
-0.183973	-0.136734		0.136734	61.0526	0	20	0.507668
-0.00937094	-0.30878		0.30878	98.9474	0	20	1.56724
-0.00101263	-0.31394		0.31394	100	0	20	0.482698
0.118609	-0.440946		0.440946	100	0	20	1.10994
-0.221439	-0.0975019		0.0975019	54.7368	0	20	0.295961
-0.119801	0.203895		0.203895	89.4737	0	20	0.0421207
-0.237352	0.0815517		0.0815517	52.6316	0	20	0.589781
-0.177548	-0.143618		0.143618	72.6316	0	20	0.562215
-0.00434584	-0.310271		0.310271	100	0	20	0.857298
-0.131657	-0.17895		0.17895	94.7368	0	20	0.287452
-0.24427	-0.0734172		0.0734172	58.9474	0	20	0.143033
-0.218653	-0.0966545		0.0966545	64.2105	0	20	0.651775
0.198377	-0.51435		0.51435	100	0	20	1.53046
-0.215964	-0.102109		0.102109	56.8421	0	20	0.278354
0.0855588	-0.404691		0.404691	100	0	20	1.70604
0.0762835	-0.388196		0.388196	100	0	20	0.668589
0.150166	-0.467286		0.467286	100	0	20	2.05466
-0.300796	0.0232993		0.0232993	18.9474	0	20	0.301665
0.408708	-0.72352		0.72352	100	0	20	1.78093
-0.31079	-0.00523448		0.00523448	3.15789	0	20	0.122682
0.00490394	-0.324156		0.324156	100	0	20	1.09973
-0.174547	-0.146895		0.146895	86.3158	0	20	0.451417
-0.0819385	-0.233137		0.233137	97.8947	0	20	0.409094
0.240795	-0.56026		0.56026	100	0	20	1.26333
-0.261547	0.068495		0.068495	50.5263	0	20	0.0728938
-0.234562	0.0822889		0.0822889	62.1053	0	20	0.0755609
-0.307344	0.00857643		0.00857643	3.15789	0	20	0.174786
-0.272293	-0.0488718		0.0488718	33.6842	0	20	0.152696
-0.138504	0.181769		0.181769	94.7368	0	20	0.308121
-0.162311	-0.15113		0.15113	91.5789	0	20	0.30652
-0.280843	0.0389612		0.0389612	23.1579	0	20	0.395656
-0.0996586	-0.215829		0.215829	93.6842	0	20	0.243502
					0	20
					0	20
					0	20
					0	20
					0	20
0.0629079	-0.496423		0.496423	100	0	21	2.04113
0.379402	-0.74784		0.74784	100	0	21	3.31175
0.206177	-0.554365		0.554365	100	0	21	2.94068
0.00725193	-0.383239		0.383239	100	0	21	1.95605
-0.0174652	-0.331765		0.331765	98.9474	0	21	0.506323
0.187211	-0.526142		0.526142	100	0	21	2.27754
-0.0247791	-0.344684		0.344684	100	0	21	1.50853
0.417466	-0.701026		0.701026	100	0	21	2.75653
-0.0668818	-0.285723		0.285723	100	0	21	1.04448
-0.231185	-0.175525		0.175525	86.3158	0	21	0.746621
-0.0395178	-0.213267		0.213267	94.7368	0	21	0.48916
-0.153793	-0.218786		0.218786	92.6316	0	21	1.14984
-0.309854	0.0144841		0.0144841	9.47368	0	21	0.380717
-0.113336	-0.310916		0.310916	98.9474	0	21	0.772003
-0.176732	-0.114669		0.114669	62.1053	0	21	0.347042
-0.279637	-0.0637117		0.0637117	46.3158	0	21	0.560048
-0.224126	-0.143246		0.143246	80	0	21	0.321168
-0.242611	-0.0815253		0.0815253	54.7368	0	21	0.397302
-0.198075	-0.091207		0.091207	45.2632	0	21	0.376028
-0.244135	-0.0286769		0.0286769	20	0	21	0.587801
-0.165913	0.140128		0.140128	78.9474	0	21	0.345504
-0.373678	0.00906681		0.00906681	2.10526	0	21	0.275232
-0.337389	-0.058542		0.058542	42.1053	0	21	0.0553899
-0.381681	0.01197		0.01197	10.5263	0	21	0.642747
-0.113404	-0.120995		0.120995	73.6842	0	21	0.244392
-0.347841	-0.0679706		0.0679706	36.8421	0	21	0.102481
-0.325247	0.0388782		0.0388782	25.2632	0	21	0.44783
-0.252729	0.125116		0.125116	74.7368	0	21	0.0550424
-0.316919	-0.0102366		0.0102366	6.31579	0	21	0.190724
0.0182133	-0.224445		0.224445	94.7368	0	21	0.64645
-0.0772117	0.0579036		0.0579036	35.7895	0	21	0.148915
-0.263376	0.110362		0.110362	71.5789	0	21	0.0693455
0.0322645	-0.437675		0.437675	100	0	21	2.17968
-0.0184537	-0.375001		0.375001	100	0	21	1.91743
0.245857	-0.629082		0.629082	100	0	21	2.34339
0.158805	-0.53003		0.53003	100	0	21	2.60847
0.490799	-0.842315		0.842315	100	0	21	3.91485
0.649103	-0.973732		0.973732	100	0	21	4.19228
0.591531	-0.95883		0.95883	100	0	21	2.41006
0.29589	-0.761243		0.761243	100	0	21	2.84111
0.155683	-0.553085		0.553085	100	0	21	1.84501
1.18347	-1.51861		1.51861	100	0	21	4.91125
0.932375	-1.30698		1.30698	100	0	21	2.51862
0.800681	-1.17974		1.17974	100	0	21	2.73729
0.567623	-0.905708		0.905708	100	0	21	2.98035
0.431724	-0.846316		0.846316	100	0	21	3.76391
0.611616	-0.978808		0.978808	100	0	21	3.03715
0.905591	-1.23387		1.23387	100	0	21	4.84188
-0.159709	-0.205662		0.205662	94.7368	0	21	1.13391
					0	21	0.705431
1.44622	-1.82098		1.82098	100	0	21	1.47095
0.534059	-0.947465		0.947465	100	0	21	2.97286
-0.123017	-0.30846		0.30846	98.9474	0	21	1.03481
0.416506	-0.808303		0.808303	100	0	21	2.30421
0.644521	-1.0367		1.0367	100	0	21	3.21378
0.0173663	-0.405164		0.405164	100	0	21	1.0887
-0.079234	-0.289125		0.289125	100	0	21	0.695965
-0.371542	-0.0210578		0.0210578	12.6316	0	21	0.319936
-0.283389	-0.112047		0.112047	58.9474	0	21	0.414704
-0.120272	-0.262083		0.262083	97.8947	0	21	0.565243
-0.253251	0.122516		0.122516	75.7895	0	21	0.00228155
-0.376962	-0.00287581		0.00287581	0	0	21	0.407284
-0.392369	0.017571		0.017571	13.6842	0	21	0.221391
0.110038	-0.421339		0.421339	100	0	21	1.02183
0.0637779	-0.436725		0.436725	100	0	21	1.47261
-0.32506	0.0579788		0.0579788	36.8421	0	21	0.371167
-0.169051	-0.137823		0.137823	86.3158	0	21	0.723055
-0.0119584	-0.355612		0.355612	100	0	21	0.835797
-0.0696413	-0.252331		0.252331	94.7368	0	21	0.5981
-0.0549622	-0.297939		0.297939	100	0	21	0.70003
-0.20848	-0.0701195		0.0701195	45.2632	0	21	0.145386
-0.21705	-0.187387		0.187387	88.4211	0	21	0.52491
-0.244247	0.18647		0.18647	90.5263	0	21	0.0410414
-0.174264	-0.196255		0.196255	94.7368	0	21	0.646135
-0.281774	-0.103828		0.103828	41.0526	0	21	0.533024
-0.0482782	-0.327091		0.327091	98.9474	0	21	0.886679
-0.366664	-0.00466256		0.00466256	2.10526	0	21	0.290451
0.0373201	-0.392868		0.392868	98.9474	0	21	1.18631
-0.23396	-0.198494		0.198494	85.2632	0	21	0.541365
0.281709	-0.662371		0.662371	100	0	21	2.35941
-0.144655	-0.077129		0.077129	48.4211	0	21	0.159974
0.220393	-0.602584		0.602584	100	0	21	1.85636
-0.284354	-0.0981639		0.0981639	60	0	21	0.231207
0.0934662	-0.461117		0.461117	100	0	21	1.63302
-0.116231	0.122818		0.122818	70.5263	0	21	0.295457
-0.355504	-0.018047		0.018047	11.5789	0	21	0.0416556
0.14867	-0.421069		0.421069	100	0	21	0.889608
-0.0873298	-0.104987		0.104987	48.4211	0	21	0.319178
-0.30951	0.0707075		0.0707075	42.1053	0	21	0.207355
-0.370878	-0.00503416		0.00503416	5.26316	0	21	0.671073
-0.213676	-0.100944		0.100944	45.2632	0	21	0.284092
-0.290674	-0.0879581		0.0879581	57.8947	0	21	0.441946
-0.367929	0.0290865		0.0290865	16.8421	0	21	0.13887
-0.306944	-0.0211005		0.0211005	12.6316	0	21	0.0995394
-0.276426	-0.095994		0.095994	34.7368	0	21	0.166722
					0	21
					0	21
					0	21
					0	21
					0	21
0.254428	-0.606051		0.606051	100	0	22	1.69094
0.73032	-1.07794		1.07794	100	0	22	3.8858
0.515606	-0.862892		0.862892	100	0	22	3.40548
0.344966	-0.69365		0.69365	100	0	22	2.64803
0.198956	-0.547936		0.547936	100	0	22	1.17717
0.746656	-1.09308		1.09308	100	0	22	3.40394
0.208738	-0.557875		0.557875	100	0	22	1.84382
0.131508	-0.476866		0.476866	100	0	22	2.63727
0.407623	-0.756146		0.756146	100	0	22	2.28065
0.0698437	-0.419974		0.419974	100	0	22	0.851747
0.0626091	-0.407138		0.407138	100	0	22	1.38009
0.0183257	-0.366764		0.366764	98.9474	0	22	0.83283
-0.234576	-0.112755		0.112755	76.8421	0	22	0.418244
0.359158	-0.710243		0.710243	100	0	22	1.48433
-0.331146	0.014062		0.014062	8.42105	0	22	0.0512352
-0.119148	-0.229061		0.229061	91.5789	0	22	0.617141
-0.0152447	-0.333356		0.333356	100	0	22	0.920033
-0.197037	-0.149808		0.149808	82.1053	0	22	0.283536
-0.085007	-0.260489		0.260489	95.7895	0	22	0.600988
-0.260131	0.0841803		0.0841803	53.6842	0	22	0.0312344
-0.222817	0.121057		0.121057	65.2632	0	22	0.0599087
-0.284006	0.065465		0.065465	43.1579	0	22	0.079624
-0.19436	-0.155735		0.155735	87.3684	0	22	0.257759
-0.341604	-0.00800813		0.00800813	5.26316	0	22	0.170307
-0.210607	-0.135963		0.135963	78.9474	0	22	0.0112899
-0.234467	-0.11616		0.11616	70.5263	0	22	0.105433
-0.319411	0.0284452		0.0284452	16.8421	0	22	0.0333239
-0.257353	0.0916073		0.0916073	61.0526	0	22	0.0133864
-0.23832	0.109052		0.109052	62.1053	0	22	0.210802
-0.187958	0.154357		0.154357	76.8421	0	22	0.222214
-0.149029	0.19036		0.19036	89.4737	0	22	0.385746
-0.172149	-0.176786		0.176786	90.5263	0	22	0.278562
0.920951	-1.27077		1.27077	100	0	22	2.7019
0.438061	-0.787687		0.787687	100	0	22	1.95786
0.637305	-0.985013		0.985013	100	0	22	3.63444
0.327074	-0.675065		0.675065	100	0	22	2.9503
1.15757	-1.5038		1.5038	100	0	22	4.05865
0.364449	-0.710323		0.710323	100	0	22	3.55291
0.281644	-0.62991		0.62991	100	0	22	1.66118
0.105373	-0.458342		0.458342	100	0	22	2.72004
0.13503	-0.485355		0.485355	100	0	22	1.71674
0.223821	-0.570718		0.570718	100	0	22	4.06912
0.236211	-0.585061		0.585061	100	0	22	1.96881
0.016913	-0.365849		0.365849	100	0	22	1.81928
0.342775	-0.689756		0.689756	100	0	22	3.19483
0.383195	-0.731785		0.731785	100	0	22	4.2092
0.186676	-0.535638		0.535638	100	0	22	1.79399
0.502809	-0.848571		0.848571	100	0	22	4.36621
-0.123896	-0.224374		0.224374	95.7895	0	22	0.868367
					0	22	1.30152
-0.0240996	-0.323216		0.323216	98.9474	0	22	0.90711
0.347491	-0.698094		0.698094	100	0	22	3.14746
-0.332154	0.0190727		0.0190727	13.6842	0	22	0.778844
0.14146	-0.490882		0.490882	100	0	22	1.86227
0.0811104	-0.43018		0.43018	100	0	22	2.92219
-0.266818	-0.082674		0.082674	40	0	22	0.728094
-0.174168	-0.17431		0.17431	93.6842	0	22	0.525705
-0.336736	0.0131134		0.0131134	7.36842	0	22	0.0669968
-0.233513	-0.116589		0.116589	70.5263	0	22	0.350635
-0.265077	-0.0841846		0.0841846	43.1579	0	22	0.46366
-0.307404	-0.0417573		0.0417573	26.3158	0	22	0.308172
-0.214189	0.134726		0.134726	71.5789	0	22	0.477095
-0.335198	0.0154574		0.0154574	6.31579	0	22	0.0529943
-0.329596	-0.0188012		0.0188012	9.47368	0	22	0.317056
0.176635	-0.525205		0.525205	100	0	22	1.78847
-0.21179	-0.137871		0.137871	72.6316	0	22	0.749778
0.0895793	-0.435954		0.435954	100	0	22	1.45357
-0.0232532	-0.325071		0.325071	100	0	22	1.27347
-0.143072	-0.203283		0.203283	91.5789	0	22	0.515325
0.00161478	-0.349568		0.349568	100	0	22	0.707535
-0.306993	-0.0389595		0.0389595	23.1579	0	22	0.01356
-0.100589	-0.248933		0.248933	93.6842	0	22	0.491069
-0.200829	0.150757		0.150757	75.7895	0	22	0.363576
-0.0491621	-0.299162		0.299162	98.9474	0	22	0.903846
-0.259215	-0.0903665		0.0903665	48.4211	0	22	0.565351
0.0326704	-0.381872		0.381872	100	0	22	1.22319
-0.195314	-0.153401		0.153401	84.2105	0	22	0.137934
-0.0812025	-0.267042		0.267042	98.9474	0	22	1.11885
0.0710783	-0.422157		0.422157	100	0	22	1.17555
0.0127975	-0.362266		0.362266	98.9474	0	22	1.60294
0.0291927	-0.374278		0.374278	100	0	22	1.1467
-0.0139407	-0.33548		0.33548	98.9474	0	22	1.41999
-0.316255	-0.0327393		0.0327393	13.6842	0	22	0.0273213
-0.0337573	-0.314682		0.314682	97.8947	0	22	1.21751
-0.265353	-0.0800793		0.0800793	35.7895	0	22	0.39642
-0.310598	0.0386122		0.0386122	24.2105	0	22	0.170359
0.013124	-0.359844		0.359844	96.8421	0	22	0.903745
-0.101249	-0.241963		0.241963	96.8421	0	22	0.45307
-0.137748	0.211237		0.211237	93.6842	0	22	0.329712
-0.322842	-0.0262985		0.0262985	13.6842	0	22	0.0188126
-0.288821	0.0579381		0.0579381	40	0	22	0.0532687
-0.30151	0.0460588		0.0460588	28.4211	0	22	0.0723002
-0.292777	-0.057438		0.057438	46.3158	0	22	0.0816133
-0.3233	-0.0236129		0.0236129	12.6316	0	22	0.139409
-0.246575	-0.102461		0.102461	54.7368	0	22	0.0727639
					0	22
					0	22
					0	22
					0	22
					0	22
0.11187	-0.543058		0.543058	100	0	23	2.02741
0.874028	-1.23067		1.23067	100	0	23	4.24182
0.369021	-0.713606		0.713606	100	0	23	2.46386
0.734126	-1.11047		1.11047	100	0	23	3.13854
-0.167596	-0.182148		0.182148	92.6316	0	23	0.284274
1.11995	-1.44664		1.44664	100	0	23	3.18729
0.307356	-0.689726		0.689726	100	0	23	1.93199
0.10372	-0.370914		0.370914	100	0	23	2.88031
0.480259	-0.842857		0.842857	100	0	23	1.82449
0.304094	-0.703204		0.703204	100	0	23	1.53538
0.00184885	-0.259579		0.259579	97.8947	0	23	0.802744
-0.100042	-0.275889		0.275889	94.7368	0	23	1.10142
-0.206364	-0.122683		0.122683	55.7895	0	23	0.511531
0.327089	-0.745286		0.745286	100	0	23	1.5681
-0.158983	-0.12955		0.12955	72.6316	0	23	0.606257
-0.24764	-0.0961133		0.0961133	57.8947	0	23	0.208641
-0.288405	-0.0751558		0.0751558	40	0	23	0.477499
-0.0474636	-0.286575		0.286575	98.9474	0	23	0.577853
-0.257389	-0.0187936		0.0187936	8.42105	0	23	0.390989
-0.0810132	-0.199852		0.199852	91.5789	0	23	0.351781
-0.245572	-0.0626155		0.0626155	38.9474	0	23	0.185269
-0.233897	-0.158242		0.158242	82.1053	0	23	0.2829
-0.0503983	-0.341422		0.341422	100	0	23	0.53995
-0.227418	0.15132		0.15132	83.1579	0	23	0.0798245
-0.0876061	0.151445		0.151445	84.2105	0	23	0.251975
-0.371975	0.0406142		0.0406142	23.1579	0	23	0.0713464
-0.115853	0.251862		0.251862	97.8947	0	23	0.840244
-0.206284	-0.173809		0.173809	81.0526	0	23	0.390897
-0.121002	0.201985		0.201985	94.7368	0	23	0.157402
-0.15932	-0.0590464		0.0590464	22.1053	0	23	0.263318
0.0294264	0.138844		0.138844	80	0	23	0.065777
-0.361424	0.0189264		0.0189264	14.7368	0	23	0.0887512
0.721658	-1.12227		1.12227	100	0	23	2.46695
0.262973	-0.651635		0.651635	100	0	23	2.04184
0.348244	-0.723019		0.723019	100	0	23	3.43941
0.32289	-0.688616		0.688616	100	0	23	3.08605
1.26807	-1.609		1.609	100	0	23	5.26858
0.52578	-0.848658		0.848658	100	0	23	4.63816
0.363097	-0.732088		0.732088	100	0	23	2.09859
0.332394	-0.79278		0.79278	100	0	23	3.58922
-0.0774444	-0.31883		0.31883	98.9474	0	23	1.4273
0.389351	-0.732919		0.732919	100	0	23	4.8166
0.0431021	-0.420909		0.420909	100	0	23	1.53642
-0.219607	-0.153927		0.153927	72.6316	0	23	1.64983
0.463836	-0.796617		0.796617	100	0	23	3.96726
0.228887	-0.643201		0.643201	100	0	23	5.12798
-0.114081	-0.250888		0.250888	98.9474	0	23	1.78454
0.593454	-0.914325		0.914325	100	0	23	5.22931
-0.30058	-0.0677136		0.0677136	46.3158	0	23	0.69018
					0	23	1.52245
-0.0951237	-0.266069		0.266069	90.5263	0	23	1.03229
0.150324	-0.565023		0.565023	100	0	23	2.63483
-0.042161	-0.38799		0.38799	100	0	23	1.11996
0.224042	-0.620529		0.620529	100	0	23	1.97349
0.346728	-0.743653		0.743653	100	0	23	2.68216
-0.284563	-0.111808		0.111808	61.0526	0	23	0.781404
-0.0910574	-0.270439		0.270439	97.8947	0	23	0.913757
-0.343214	-0.0578406		0.0578406	35.7895	0	23	0.229951
-0.276211	-0.121413		0.121413	56.8421	0	23	0.253487
-0.352294	-0.0315953		0.0315953	22.1053	0	23	0.0986091
-0.257884	-0.121862		0.121862	70.5263	0	23	0.232945
-0.125685	-0.255162		0.255162	96.8421	0	23	0.423969
-0.306467	-0.107259		0.107259	58.9474	0	23	0.33932
0.103737	-0.380373		0.380373	100	0	23	1.68311
0.212618	-0.583303		0.583303	100	0	23	1.9097
-0.193475	-0.205537		0.205537	95.7895	0	23	0.666368
-0.0434785	-0.265797		0.265797	98.9474	0	23	0.933564
-0.194009	-0.167752		0.167752	85.2632	0	23	0.760388
-0.274225	0.0497713		0.0497713	30.5263	0	23	0.294806
-0.304902	0.0518467		0.0518467	34.7368	0	23	0.305344
-0.0904733	0.188563		0.188563	89.4737	0	23	0.0222437
-0.134272	-0.267102		0.267102	95.7895	0	23	0.860912
-0.151782	-0.284378		0.284378	96.8421	0	23	0.686698
-0.15926	-0.211368		0.211368	96.8421	0	23	0.633532
-0.180104	-0.205577		0.205577	94.7368	0	23	0.304802
-0.0655451	-0.31877		0.31877	90.5263	0	23	1.00388
-0.311911	-0.0642473		0.0642473	32.6316	0	23	0.0222701
-0.229561	-0.131097		0.131097	70.5263	0	23	0.614517
-0.0617159	-0.369571		0.369571	100	0	23	1.07467
0.174324	-0.563849		0.563849	100	0	23	2.20438
-0.123047	-0.0962804		0.0962804	62.1053	0	23	0.244734
0.0507313	-0.434343		0.434343	100	0	23	1.22841
-0.336972	0.0485262		0.0485262	24.2105	0	23	0.049796
-0.110249	-0.261968		0.261968	95.7895	0	23	0.682082
-0.156532	0.0600981		0.0600981	43.1579	0	23	0.261765
-0.311892	-0.0563939		0.0563939	30.5263	0	23	0.112789
0.130236	-0.390431		0.390431	100	0	23	1.42123
-0.101166	0.0935668		0.0935668	47.3684	0	23	0.032619
-0.348516	0.039627		0.039627	16.8421	0	23	0.0028379
-0.312662	-0.0716253		0.0716253	43.1579	0	23	0.0826681
-0.286403	-0.0401889		0.0401889	25.2632	0	23	0.212023
-0.354181	0.017143		0.017143	8.42105	0	23	0.0932707
-0.171814	0.227199		0.227199	95.7895	0	23	0.453891
-0.259226	0.105494		0.105494	65.2632	0	23	0.510406
-0.226504	0.145492		0.145492	72.6316	0	23	0.121586
					0	23
					0	23
					0	23
					0	23
					0	23
-0.0871717	-0.0650251		0.0650251	36.8421	0	24	0.781837
0.0232194	-0.176428		0.176428	92.6316	0	24	1.72697
-0.0130432	-0.13697		0.13697	85.2632	0	24	1.5467
-0.0609444	-0.0955396		0.0955396	75.7895	0	24	1.41356
-0.0936078	-0.0599293		0.0599293	46.3158	0	24	0.354308
0.0988606	-0.242786		0.242786	98.9474	0	24	1.35118
0.100295	-0.253442		0.253442	98.9474	0	24	0.604125
-0.148743	0.000733514		0.000733514	1.05263	0	24	0.631842
-0.151457	-0.00143672		0.00143672	1.05263	0	24	1.1897
-0.123047	0.0247246		0.0247246	27.3684	0	24	0.30594
-0.0559343	-0.096306		0.096306	55.7895	0	24	1.5193
-0.108776	0.0407101		0.0407101	41.0526	0	24	1.0044
0.0704164	-0.217966		0.217966	93.6842	0	24	1.06536
-0.0532062	-0.102827		0.102827	74.7368	0	24	0.84161
-0.0825108	-0.0656659		0.0656659	34.7368	0	24	0.588979
-0.092463	-0.0643198		0.0643198	42.1053	0	24	0.279366
-0.014765	-0.136044		0.136044	84.2105	0	24	0.960076
-0.0656262	-0.0918807		0.0918807	63.1579	0	24	0.0457788
-0.035589	-0.118042		0.118042	83.1579	0	24	0.265936
0.104836	0.25388		0.25388	98.9474	0	24	0.0173424
-0.107558	-0.0394825		0.0394825	41.0526	0	24	0.283713
-0.0695941	0.0799825		0.0799825	67.3684	0	24	0.00583311
0.0322851	0.179651		0.179651	89.4737	0	24	0.0999719
-0.143615	0.00728982		0.00728982	8.42105	0	24	0.222386
-0.142387	0.0139905		0.0139905	11.5789	0	24	0.514996
0.0193657	-0.166774		0.166774	90.5263	0	24	0.0976708
-0.119904	0.0307433		0.0307433	23.1579	0	24	0.155481
-0.109611	-0.0576931		0.0576931	44.2105	0	24	0.108461
-0.130065	0.0149299		0.0149299	10.5263	0	24	0.496051
-0.127818	-0.023152		0.023152	16.8421	0	24	0.444652
-0.0245272	0.130567		0.130567	73.6842	0	24	0.379485
0.0134343	-0.163556		0.163556	91.5789	0	24	0.596328
0.0664785	-0.222691		0.222691	100	0	24	1.98026
-0.0434559	-0.103737		0.103737	60	0	24	1.07912
0.0199678	-0.174693		0.174693	92.6316	0	24	1.74053
-0.0447847	-0.110666		0.110666	63.1579	0	24	1.91297
-0.0136206	-0.143596		0.143596	70.5263	0	24	2.04078
0.0148641	-0.172252		0.172252	90.5263	0	24	1.92917
0.0032655	-0.164374		0.164374	93.6842	0	24	1.7214
0.285756	-0.451422		0.451422	100	0	24	2.34055
0.24928	-0.396113		0.396113	100	0	24	0.944111
0.214946	-0.364658		0.364658	100	0	24	1.78426
0.122974	-0.273451		0.273451	100	0	24	1.83105
-0.12179	-0.0275892		0.0275892	12.6316	0	24	1.20541
0.535166	-0.685491		0.685491	100	0	24	1.71129
0.71203	-0.858878		0.858878	100	0	24	1.82399
0.096377	-0.249265		0.249265	98.9474	0	24	1.57716
0.334879	-0.497812		0.497812	100	0	24	1.94855
0.14896	-0.298211		0.298211	100	0	24	0.0281611
0.0404521	-0.202004		0.202004	84.2105	0	24	0.821636
-0.0580458	-0.0917625		0.0917625	60	0	24	1.45381
0.200514	-0.344267		0.344267	100	0	24	1.18133
0.215347	-0.365351		0.365351	100	0	24	1.12051
0.125792	-0.275466		0.275466	100	0	24	0.518701
0.0740945	-0.229343		0.229343	97.8947	0	24	1.36564
-0.103402	-0.047012		0.047012	38.9474	0	24	0.561544
-0.0222951	-0.125936		0.125936	81.0526	0	24	0.0708828
-0.109195	0.0391219		0.0391219	36.8421	0	24	0.143087
-0.107246	-0.0401771		0.0401771	36.8421	0	24	0.219711
-0.139512	0.0057532		0.0057532	0	0	24	0.47845
-0.14078	-0.00427344		0.00427344	2.10526	0	24	0.483389
-0.0662421	0.0858228		0.0858228	56.8421	0	24	0.0284992
-0.0873189	0.0623866		0.0623866	35.7895	0	24	0.111133
-0.13758	-0.0178025		0.0178025	22.1053	0	24	0.529766
-0.0817554	-0.070018		0.070018	46.3158	0	24	0.748635
-0.124298	0.0315613		0.0315613	23.1579	0	24	0.135973
0.146274	-0.29728		0.29728	97.8947	0	24	1.43707
-0.11486	0.0316024		0.0316024	27.3684	0	24	0.117339
-0.0507644	-0.103139		0.103139	75.7895	0	24	0.426784
-0.0539633	-0.0928497		0.0928497	68.4211	0	24	0.559162
-0.0237495	-0.124876		0.124876	76.8421	0	24	0.546286
-0.038605	-0.107022		0.107022	65.2632	0	24	0.864274
-0.108803	-0.0364036		0.0364036	24.2105	0	24	0.198266
0.0803084	-0.22918		0.22918	94.7368	0	24	0.14431
-0.0594115	-0.088422		0.088422	64.2105	0	24	1.16839
0.0894907	-0.234823		0.234823	97.8947	0	24	1.59832
0.0115299	-0.161804		0.161804	94.7368	0	24	0.858824
0.15726	-0.3059		0.3059	98.9474	0	24	0.794845
-0.0362134	-0.114743		0.114743	81.0526	0	24	0.693282
0.450755	-0.603681		0.603681	100	0	24	1.5527
0.163676	-0.31953		0.31953	98.9474	0	24	0.991791
0.104649	-0.252906		0.252906	100	0	24	0.767916
-0.105939	-0.0460898		0.0460898	28.4211	0	24	0.347288
-0.0341056	-0.11402		0.11402	73.6842	0	24	0.859711
-0.00701046	-0.13989		0.13989	89.4737	0	24	0.504874
-0.12163	-0.0307832		0.0307832	31.5789	0	24	0.565242
0.153156	-0.3001		0.3001	100	0	24	0.977677
-0.106003	-0.0516256		0.0516256	27.3684	0	24	0.0583505
-0.137788	-0.00949357		0.00949357	8.42105	0	24	0.184467
-0.14161	-0.00601687		0.00601687	4.21053	0	24	0.312658
-0.14642	0.00731613		0.00731613	9.47368	0	24	0.191495
-0.109126	0.0494108		0.0494108	35.7895	0	24	0.211771
-0.153851	-0.00170391		0.00170391	1.05263	0	24	0.0578609
-0.0773761	-0.0774264		0.0774264	62.1053	0	24	0.0681058
-0.090441	-0.0587354		0.0587354	50.5263	0	24	0.0274619
					0	24
					0	24
					0	24
					0	24
					0	24
0.00090162	-0.150656		0.150656	92.6316	0	25	1.27558
-0.0503127	-0.098209		0.098209	78.9474	0	25	1.82394
-0.028727	-0.132874		0.132874	81.0526	0	25	1.23451
0.00835866	-0.133971		0.133971	84.2105	0	25	1.49105
-0.087002	-0.025214		0.025214	30.5263	0	25	0.47154
-0.172813	-0.0183425		0.0183425	14.7368	0	25	1.0146
0.0261916	-0.178474		0.178474	94.7368	0	25	0.791679
-0.00362895	-0.154175		0.154175	91.5789	0	25	1.00076
0.00328125	-0.152189		0.152189	73.6842	0	25	1.41809
-0.133476	-0.0410622		0.0410622	30.5263	0	25	0.57897
0.00937435	-0.161709		0.161709	93.6842	0	25	1.32007
-0.0801423	-0.0868902		0.0868902	68.4211	0	25	0.872503
0.0424633	-0.211563		0.211563	97.8947	0	25	0.335128
-0.0209346	-0.11014		0.11014	84.2105	0	25	0.98874
-0.144772	-0.0203177		0.0203177	16.8421	0	25	0.114174
-0.0832407	0.0393321		0.0393321	22.1053	0	25	0.541362
0.0447635	-0.187844		0.187844	96.8421	0	25	0.911979
-0.0954533	-0.0185696		0.0185696	12.6316	0	25	0.628983
-0.000550901	-0.133739		0.133739	88.4211	0	25	0.0783621
-0.100686	-0.0609252		0.0609252	47.3684	0	25	0.219854
-0.178956	0.0145942		0.0145942	16.8421	0	25	0.123973
-0.115398	0.0431096		0.0431096	42.1053	0	25	0.164049
-0.0798547	-0.0889677		0.0889677	65.2632	0	25	0.331476
0.0174032	-0.176403		0.176403	96.8421	0	25	0.134428
-0.0123876	0.127514		0.127514	86.3158	0	25	0.345906
-0.0984206	-0.072142		0.072142	45.2632	0	25	0.0420889
-0.0593657	-0.101048		0.101048	52.6316	0	25	0.0778969
-0.0282177	-0.0594736		0.0594736	44.2105	0	25	0.0400462
-0.178523	-0.00824794		0.00824794	6.31579	0	25	0.027258
-0.0976753	-0.0442695		0.0442695	27.3684	0	25	0.308153
-0.03821	0.0711303		0.0711303	68.4211	0	25	0.487967
-0.0797071	-0.0730422		0.0730422	65.2632	0	25	0.351743
0.102284	-0.245064		0.245064	100	0	25	1.79671
-0.0416383	-0.137732		0.137732	87.3684	0	25	1.04848
0.0929476	-0.244712		0.244712	100	0	25	1.70515
-0.0782029	-0.062767		0.062767	64.2105	0	25	1.75286
0.0727867	-0.213136		0.213136	98.9474	0	25	1.54323
0.21253	-0.350365		0.350365	100	0	25	1.96587
0.134389	-0.250731		0.250731	98.9474	0	25	1.73741
0.195515	-0.289774		0.289774	100	0	25	2.01598
0.344793	-0.52066		0.52066	100	0	25	0.690596
0.190925	-0.355304		0.355304	100	0	25	1.65475
-0.0666854	-0.095478		0.095478	78.9474	0	25	1.49687
-0.0858354	-0.0782238		0.0782238	61.0526	0	25	1.2692
0.698281	-0.861528		0.861528	100	0	25	1.97657
0.634338	-0.832227		0.832227	100	0	25	1.77152
-0.147712	-0.00260376		0.00260376	6.31579	0	25	1.61861
0.329128	-0.441023		0.441023	100	0	25	1.81576
0.09574	-0.262771		0.262771	98.9474	0	25	0.65298
0.0622182	-0.162894		0.162894	98.9474	0	25	0.994907
-0.119015	-0.0104884		0.0104884	11.5789	0	25	1.34759
0.207145	-0.399528		0.399528	100	0	25	1.74588
0.261027	-0.418436		0.418436	100	0	25	0.955629
0.0456934	-0.20849		0.20849	94.7368	0	25	0.578664
0.0509446	-0.201038		0.201038	97.8947	0	25	1.50199
-0.0118875	-0.143115		0.143115	87.3684	0	25	0.48872
-0.052172	-0.116512		0.116512	84.2105	0	25	0.720985
-0.125742	-0.040769		0.040769	35.7895	0	25	0.241693
-0.0733832	-0.0979395		0.0979395	75.7895	0	25	0.316247
-0.115238	0.0688574		0.0688574	58.9474	0	25	0.293375
-0.164788	0.0197485		0.0197485	25.2632	0	25	0.347945
-0.145926	0.00770754		0.00770754	6.31579	0	25	0.35508
0.00204298	-0.165983		0.165983	95.7895	0	25	0.300312
-0.0391745	-0.100017		0.100017	80	0	25	0.610628
0.0747561	-0.229146		0.229146	98.9474	0	25	1.26949
-0.00344538	-0.138175		0.138175	92.6316	0	25	0.530146
0.0328067	-0.184785		0.184785	96.8421	0	25	0.837738
-0.0134248	-0.163123		0.163123	95.7895	0	25	0.301092
-0.112473	0.026389		0.026389	20	0	25	0.0678851
-0.162926	0.00343653		0.00343653	3.15789	0	25	0.504319
-0.131191	0.0324688		0.0324688	31.5789	0	25	0.29083
-0.0127412	-0.167947		0.167947	96.8421	0	25	0.604032
-0.148018	-0.0339825		0.0339825	34.7368	0	25	0.456632
-0.00168796	-0.157981		0.157981	94.7368	0	25	0.0334904
0.0604856	-0.232385		0.232385	100	0	25	0.440278
0.0429434	-0.2153		0.2153	100	0	25	1.10274
-0.0290702	-0.132029		0.132029	85.2632	0	25	0.626806
0.145393	-0.316245		0.316245	100	0	25	0.832689
0.0390997	-0.198253		0.198253	97.8947	0	25	0.632169
0.295888	-0.440698		0.440698	100	0	25	1.30112
0.0240581	-0.158307		0.158307	87.3684	0	25	0.0201424
0.131724	-0.294156		0.294156	100	0	25	0.836042
-0.113475	-0.0346164		0.0346164	29.4737	0	25	0.586265
-0.0168776	-0.152137		0.152137	97.8947	0	25	0.309244
-0.0970114	0.0702673		0.0702673	41.0526	0	25	0.0342997
-0.0571322	-0.0799026		0.0799026	54.7368	0	25	0.114485
0.145222	-0.311439		0.311439	100	0	25	1.03182
-0.104163	0.0164254		0.0164254	18.9474	0	25	0.059655
0.0613767	0.23568		0.23568	100	0	25	0.535102
-0.147688	-0.0182158		0.0182158	16.8421	0	25	0.00784272
-0.103462	-0.0236338		0.0236338	21.0526	0	25	0.201886
-0.0648375	-0.0314034		0.0314034	31.5789	0	25	0.263115
-0.111869	0.0285315		0.0285315	30.5263	0	25	0.0955364
-0.115375	-0.020867		0.020867	18.9474	0	25	0.267815
-0.156497	-0.0108397		0.0108397	10.5263	0	25	0.486518
					0	25
					0	25
					0	25
					0	25
					0	25
0.129639	-0.314442		0.314442	100	0	26	1.49885
0.254061	-0.448994		0.448994	100	0	26	2.12276
0.392078	-0.565095		0.565095	100	0	26	1.74346
0.195808	-0.399035		0.399035	100	0	26	1.84309
-0.0573712	-0.121246		0.121246	78.9474	0	26	0.813826
0.102148	-0.24782		0.24782	100	0	26	1.65293
0.140182	-0.327765		0.327765	100	0	26	1.07719
0.629431	-0.796929		0.796929	100	0	26	1.56333
-0.142491	-0.0428973		0.0428973	32.6316	0	26	1.38384
0.00466335	-0.172277		0.172277	92.6316	0	26	0.224356
0.0810003	-0.264412		0.264412	98.9474	0	26	1.85809
-0.0175541	-0.151412		0.151412	94.7368	0	26	1.17725
0.305521	-0.470737		0.470737	100	0	26	1.59234
-0.0413504	-0.159831		0.159831	94.7368	0	26	0.805752
-0.0848639	-0.0786762		0.0786762	65.2632	0	26	0.556036
-0.0268407	-0.173732		0.173732	93.6842	0	26	1.1279
0.273825	-0.454869		0.454869	100	0	26	1.45781
-0.19063	-0.0116349		0.0116349	14.7368	0	26	0.234303
-0.127046	-0.0578934		0.0578934	32.6316	0	26	0.15938
-0.0982583	-0.0649696		0.0649696	51.5789	0	26	0.263252
-0.0570248	-0.104267		0.104267	76.8421	0	26	0.315439
0.00619951	-0.176868		0.176868	93.6842	0	26	0.132215
-0.0706215	-0.0875138		0.0875138	60	0	26	0.0876191
-0.164387	0.0140416		0.0140416	13.6842	0	26	0.117924
-0.191549	-0.00217453		0.00217453	2.10526	0	26	0.14932
0.0209382	-0.179922		0.179922	96.8421	0	26	0.0629844
-0.060933	0.11242		0.11242	72.6316	0	26	0.0093839
-0.181213	0.0677922		0.0677922	55.7895	0	26	0.148294
-0.128766	0.0253828		0.0253828	15.7895	0	26	0.145741
-0.137575	-0.0443479		0.0443479	25.2632	0	26	0.449751
-0.0524611	0.141885		0.141885	93.6842	0	26	0.384501
-0.109286	-0.0631697		0.0631697	36.8421	0	26	0.293736
-0.174971	0.0344585		0.0344585	29.4737	0	26	1.43863
0.307979	-0.469657		0.469657	100	0	26	1.53348
0.364253	-0.566363		0.566363	100	0	26	2.10239
0.204116	-0.411999		0.411999	100	0	26	2.14947
0.292328	-0.506327		0.506327	100	0	26	2.11339
-0.0443996	-0.167802		0.167802	95.7895	0	26	1.92899
-0.0824899	-0.137063		0.137063	82.1053	0	26	1.91144
0.170388	-0.410245		0.410245	100	0	26	2.21857
0.155674	-0.313053		0.313053	100	0	26	0.899457
0.199695	-0.364209		0.364209	100	0	26	1.89022
0.104166	-0.277184		0.277184	100	0	26	1.51163
0.168581	-0.339333		0.339333	100	0	26	1.35534
0.00738279	-0.181763		0.181763	94.7368	0	26	1.57443
0.16793	-0.326431		0.326431	100	0	26	1.99716
-0.0233493	-0.16301		0.16301	90.5263	0	26	1.5628
0.0665217	-0.294641		0.294641	100	0	26	2.19388
-0.111979	-0.0580258		0.0580258	36.8421	0	26	0.729615
-0.10599	0.118127		0.118127	75.7895	0	26	0.746862
0.0893097	-0.254567		0.254567	98.9474	0	26	1.79425
0.00168087	-0.147473		0.147473	76.8421	0	26	1.30284
-0.027701	-0.144349		0.144349	85.2632	0	26	0.838179
-0.109226	-0.0604955		0.0604955	31.5789	0	26	0.9761
0.0314021	-0.218848		0.218848	98.9474	0	26	1.9452
-0.0372218	-0.137993		0.137993	78.9474	0	26	0.815131
-0.0908031	-0.071885		0.071885	54.7368	0	26	0.313525
-0.0473086	0.119519		0.119519	70.5263	0	26	0.144663
-0.0232976	0.141492		0.141492	92.6316	0	26	0.264044
-0.145772	-0.00530496		0.00530496	4.21053	0	26	0.268107
-0.0456262	-0.106659		0.106659	78.9474	0	26	0.166734
-0.162628	-0.0187101		0.0187101	28.4211	0	26	0.276336
-0.103648	0.0644923		0.0644923	58.9474	0	26	0.237432
0.0735315	-0.281409		0.281409	100	0	26	1.15117
0.0138454	-0.196267		0.196267	95.7895	0	26	1.3283
-0.0367688	-0.160532		0.160532	92.6316	0	26	0.449544
0.0591568	-0.235007		0.235007	94.7368	0	26	0.77933
-0.0688727	-0.0902204		0.0902204	67.3684	0	26	0.617597
-0.0365144	-0.15273		0.15273	91.5789	0	26	0.60319
0.0498217	-0.208092		0.208092	98.9474	0	26	0.358194
-0.137576	-0.0266029		0.0266029	21.0526	0	26	0.41398
0.0489611	-0.202496		0.202496	95.7895	0	26	0.792872
-0.0572532	-0.0971042		0.0971042	76.8421	0	26	0.0428046
-0.155136	-0.0141385		0.0141385	4.21053	0	26	0.585004
-0.0809153	-0.0793887		0.0793887	63.1579	0	26	0.887648
0.0920551	-0.244724		0.244724	96.8421	0	26	0.855917
-0.0533505	-0.119491		0.119491	87.3684	0	26	0.774643
-0.0369025	-0.125662		0.125662	87.3684	0	26	0.468373
-0.0195171	-0.153509		0.153509	90.5263	0	26	0.551292
0.0880333	-0.276313		0.276313	98.9474	0	26	1.49643
-0.0495386	-0.149199		0.149199	77.8947	0	26	1.04945
-0.000134935	-0.169183		0.169183	89.4737	0	26	0.98347
-0.0982626	-0.0818786		0.0818786	70.5263	0	26	0.422426
-0.139632	-0.0265239		0.0265239	22.1053	0	26	0.215337
-0.0878083	0.0673793		0.0673793	49.4737	0	26	0.00372762
-0.0301883	-0.148602		0.148602	88.4211	0	26	0.775761
-0.0616647	-0.095498		0.095498	74.7368	0	26	1.149
-0.173596	-0.0302344		0.0302344	24.2105	0	26	0.452779
-0.102023	0.053208		0.053208	44.2105	0	26	0.600917
-0.136462	-0.0255553		0.0255553	15.7895	0	26	0.177548
-0.0211457	-0.164602		0.164602	95.7895	0	26	0.299789
-0.0797732	-0.123516		0.123516	87.3684	0	26	0.216302
-0.123036	-0.0728693		0.0728693	62.1053	0	26	0.878366
-0.165981	-0.0262388		0.0262388	23.1579	0	26	0.0188259
-0.0636199	0.106846		0.106846	80	0	26	0.27959
					0	26
					0	26
					0	26
					0	26
					0	26
0.261685	-0.484232		0.484232	100	0	27	1.626
0.493444	-0.717197		0.717197	100	0	27	2.29867
0.6584	-0.874464		0.874464	100	0	27	1.95895
0.412248	-0.647023		0.647023	100	0	27	2.36076
-0.0983361	-0.137045		0.137045	85.2632	0	27	0.500569
0.150233	-0.348544		0.348544	100	0	27	1.26877
0.23412	-0.455724		0.455724	100	0	27	1.37224
0.685194	-0.900617		0.900617	100	0	27	1.3457
-0.122595	-0.100156		0.100156	72.6316	0	27	1.38725
-0.0500345	-0.158389		0.158389	92.6316	0	27	0.818158
0.0581166	-0.280482		0.280482	100	0	27	1.80013
0.205594	-0.419102		0.419102	100	0	27	1.29929
0.142573	-0.352425		0.352425	100	0	27	0.983941
-0.0429649	-0.188847		0.188847	96.8421	0	27	0.875177
-0.10652	-0.104688		0.104688	76.8421	0	27	0.478356
-0.151317	-0.0855027		0.0855027	64.2105	0	27	0.380953
0.150547	-0.375279		0.375279	100	0	27	1.09078
-0.0954819	-0.145206		0.145206	94.7368	0	27	0.295944
-0.219011	-0.011496		0.011496	16.8421	0	27	0.133128
-0.203231	0.0101625		0.0101625	8.42105	0	27	0.145834
-0.160431	0.0360576		0.0360576	41.0526	0	27	0.100418
-0.18643	-0.0278444		0.0278444	27.3684	0	27	0.419302
-0.176291	0.0329206		0.0329206	36.8421	0	27	0.212314
-0.150535	0.0644984		0.0644984	38.9474	0	27	0.270586
-0.142315	0.086004		0.086004	72.6316	0	27	0.00973779
-0.152083	0.0557829		0.0557829	56.8421	0	27	0.133845
-0.116155	0.0997745		0.0997745	67.3684	0	27	0.203063
-0.207475	-0.0459882		0.0459882	37.8947	0	27	0.315205
-0.179092	-0.0209359		0.0209359	13.6842	0	27	0.204043
-0.139495	0.084602		0.084602	61.0526	0	27	0.158332
-0.1478	0.0972675		0.0972675	75.7895	0	27	0.0299175
-0.187252	0.0291241		0.0291241	24.2105	0	27	0.0590015
-0.148961	0.082969		0.082969	63.1579	0	27	2.06172
0.274844	-0.481306		0.481306	100	0	27	1.35012
0.513334	-0.740283		0.740283	100	0	27	2.27433
0.314898	-0.546127		0.546127	100	0	27	2.24173
0.242329	-0.477068		0.477068	100	0	27	2.44979
-0.0536512	-0.180713		0.180713	97.8947	0	27	1.97595
0.0276631	-0.269171		0.269171	100	0	27	2.19713
0.102808	-0.354177		0.354177	100	0	27	2.12576
0.0608999	-0.267234		0.267234	100	0	27	1.17964
0.218923	-0.428549		0.428549	100	0	27	1.877
-0.032666	-0.181091		0.181091	98.9474	0	27	1.7088
0.230875	-0.44364		0.44364	100	0	27	1.7582
0.0615297	-0.273872		0.273872	100	0	27	1.81157
0.204848	-0.402536		0.402536	100	0	27	1.77601
0.0904091	-0.311981		0.311981	100	0	27	2.14481
0.11334	-0.356012		0.356012	100	0	27	2.24374
0.0109541	-0.220689		0.220689	100	0	27	0.717851
-0.162724	-0.0797427		0.0797427	44.2105	0	27	1.2609
0.179661	-0.408408		0.408408	100	0	27	1.63694
-0.119158	-0.0771634		0.0771634	49.4737	0	27	0.57915
0.0989658	-0.316778		0.316778	100	0	27	1.45531
0.112244	-0.325325		0.325325	100	0	27	1.45987
0.240834	-0.462095		0.462095	100	0	27	1.81361
-0.159091	-0.0575989		0.0575989	49.4737	0	27	0.452308
-0.103314	-0.10607		0.10607	69.4737	0	27	0.373362
-0.135502	-0.0741491		0.0741491	57.8947	0	27	0.218063
0.0452994	0.254207		0.254207	100	0	27	0.232645
-0.160825	0.0415202		0.0415202	33.6842	0	27	0.257245
-0.046061	0.155982		0.155982	94.7368	0	27	0.119723
-0.14112	-0.0765843		0.0765843	48.4211	0	27	0.548492
-0.193927	-0.0193388		0.0193388	15.7895	0	27	0.0408142
-0.134621	-0.0965428		0.0965428	67.3684	0	27	0.752914
0.179254	-0.398803		0.398803	100	0	27	1.54881
-0.101264	-0.124774		0.124774	80	0	27	0.379027
-0.0652838	-0.155706		0.155706	95.7895	0	27	0.946563
-0.126007	-0.080334		0.080334	58.9474	0	27	0.36786
-0.13899	-0.0856924		0.0856924	73.6842	0	27	0.163047
-0.103894	-0.105734		0.105734	80	0	27	0.825714
-0.140816	-0.0699908		0.0699908	55.7895	0	27	0.567088
-0.101492	-0.101644		0.101644	82.1053	0	27	0.282514
-0.147187	-0.0537313		0.0537313	52.6316	0	27	0.393644
-0.107616	-0.107635		0.107635	80	0	27	0.678492
0.0856232	-0.293659		0.293659	100	0	27	0.993438
0.0492244	-0.256375		0.256375	100	0	27	1.08725
0.00677915	-0.22234		0.22234	98.9474	0	27	0.83938
-0.11759	-0.0902564		0.0902564	56.8421	0	27	0.603542
-0.101243	-0.114488		0.114488	71.5789	0	27	0.729932
0.170715	-0.392994		0.392994	100	0	27	1.52851
0.113147	-0.345129		0.345129	100	0	27	0.862853
0.120266	-0.332857		0.332857	100	0	27	1.1525
-0.0168773	-0.205708		0.205708	100	0	27	0.609934
0.000191933	-0.209353		0.209353	92.6316	0	27	0.714284
-0.206555	0.00343229		0.00343229	5.26316	0	27	0.0155221
-0.181817	-0.0431861		0.0431861	42.1053	0	27	0.379296
0.156112	-0.365577		0.365577	100	0	27	1.37635
-0.178947	-0.0588542		0.0588542	49.4737	0	27	0.0934698
-0.0295679	-0.177353		0.177353	93.6842	0	27	0.0426819
-0.186045	0.0241362		0.0241362	21.0526	0	27	0.223097
-0.206355	0.024485		0.024485	21.0526	0	27	0.0540182
-0.149259	-0.100455		0.100455	53.6842	0	27	0.174569
-0.0845886	0.142458		0.142458	78.9474	0	27	0.0206624
-0.228444	-0.000113001		0.000113001	0	0	27	0.23164
-0.13182	0.0806217		0.0806217	62.1053	0	27	0.0363881
					0	27
					0	27
					0	27
					0	27
					0	27
0.241889	-0.613159		0.613159	100	0	28	1.79739
0.303403	-0.669376		0.669376	100	0	28	2.9577
0.0604012	-0.419764		0.419764	100	0	28	2.83723
0.139745	-0.451438		0.451438	100	0	28	2.02894
-0.107711	-0.0347127		0.0347127	20.8333	0	28	0.0113119
-0.133975	-0.230031		0.230031	94.7917	0	28	1.60875
-0.0779636	-0.29149		0.29149	100	0	28	1.07201
-0.0891615	-0.205817		0.205817	90.625	0	28	1.2715
-0.114577	-0.215644		0.215644	84.375	0	28	0.428859
-0.214571	-0.0696329		0.0696329	37.5	0	28	0.207549
-0.186508	-0.153771		0.153771	88.5417	0	28	0.877533
-0.0750276	-0.275998		0.275998	97.9167	0	28	0.631123
-0.104757	-0.215313		0.215313	75	0	28	0.771671
-0.323308	0.0207977		0.0207977	11.4583	0	28	0.424544
-0.0535537	-0.187702		0.187702	92.7083	0	28	0.407803
-0.0914768	0.213342		0.213342	82.2917	0	28	0.177025
-0.0956673	-0.193527		0.193527	87.5	0	28	0.40128
-0.245003	-0.0470345		0.0470345	26.0417	0	28	0.00693317
-0.315574	0.0460284		0.0460284	25	0	28	0.138209
-0.229231	-0.0792709		0.0792709	50	0	28	0.00619222
-0.216354	-0.0841835		0.0841835	50	0	28	0.376516
-0.216977	0.0394037		0.0394037	30.2083	0	28	0.0419008
-0.33474	0.00844869		0.00844869	6.25	0	28	0.0817131
-0.194488	-0.168027		0.168027	85.4167	0	28	0.228379
-0.140489	0.190215		0.190215	70.8333	0	28	0.53722
-0.363185	0.0146448		0.0146448	12.5	0	28	0.0193171
-0.287705	-0.0101606		0.0101606	7.29167	0	28	0.107521
-0.0996008	-0.203161		0.203161	86.4583	0	28	0.335957
-0.244402	0.0874808		0.0874808	40.625	0	28	0.0451109
-0.22176	0.0608824		0.0608824	40.625	0	28	0.277367
-0.272429	0.0903586		0.0903586	51.0417	0	28	0.115622
-0.166127	0.259635		0.259635	97.9167	0	28	0.16957
0.0635641	-0.471249		0.471249	100	0	28	1.50736
0.0598129	-0.495058		0.495058	100	0	28	1.62151
					0	28	4.38704
0.236139	-0.619658		0.619658	100	0	28	2.62755
0.590559	-1.0084		1.0084	100	0	28	2.40735
0.207829	-0.581758		0.581758	100	0	28	1.47655
0.543193	-0.853938		0.853938	100	0	28	4.22792
0.828929	-1.21906		1.21906	100	0	28	3.87223
0.942926	-1.29647		1.29647	100	0	28	3.90062
-0.382647	0.0506971		0.0506971	27.0833	0	28	0.721881
0.385693	-0.685768		0.685768	100	0	28	5.3445
0.826419	-1.12492		1.12492	100	0	28	3.67999
0.465048	-0.895264		0.895264	100	0	28	1.70829
0.431383	-0.741692		0.741692	100	0	28	3.33647
0.274843	-0.713883		0.713883	100	0	28	3.27401
0.787415	-1.09719		1.09719	100	0	28	2.69122
0.975828	-1.2944		1.2944	100	0	28	4.01842
-0.118732	-0.175329		0.175329	88.5417	0	28	0.737036
0.480584	-0.865175		0.865175	100	0	28	2.18166
1.16592	-1.33899		1.33899	100	0	28	3.69975
-0.066047	-0.316603		0.316603	100	0	28	1.63556
0.384208	-0.668211		0.668211	100	0	28	1.32563
-0.134401	-0.210739		0.210739	90.625	0	28	0.716407
0.115438	-0.478486		0.478486	98.9583	0	28	1.66185
-0.0512543	-0.318848		0.318848	100	0	28	1.10492
-0.226507	-0.0981908		0.0981908	65.625	0	28	0.175179
-0.300272	0.0185696		0.0185696	12.5	0	28	0.0100536
-0.225115	0.093289		0.093289	61.4583	0	28	0.393978
-0.291069	-0.0127106		0.0127106	10.4167	0	28	0.160675
-0.133518	-0.151594		0.151594	66.6667	0	28	0.174164
-0.238535	-0.0741425		0.0741425	50	0	28	0.20094
-0.18815	0.182626		0.182626	81.25	0	28	0.155835
0.231284	-0.509425		0.509425	100	0	28	0.84724
0.201792	-0.533143		0.533143	100	0	28	1.53408
-0.297485	-0.029518		0.029518	19.7917	0	28	0.10096
					0	28	0.0664217
-0.244926	-0.105698		0.105698	55.2083	0	28	0.577283
-0.190112	-0.10788		0.10788	57.2917	0	28	0.436166
-0.0972957	-0.152676		0.152676	62.5	0	28	0.474408
-0.177841	0.135315		0.135315	71.875	0	28	0.107205
-0.0578544	-0.254163		0.254163	95.8333	0	28	0.695032
-0.253359	0.0242785		0.0242785	17.7083	0	28	0.0251959
-0.0409427	-0.327455		0.327455	97.9167	0	28	0.572657
-0.220064	-0.1153		0.1153	54.1667	0	28	0.544026
-0.00292226	-0.27072		0.27072	97.9167	0	28	0.989251
-0.337777	-0.00780886		0.00780886	2.08333	0	28	0.251507
-0.0938289	-0.129806		0.129806	71.875	0	28	0.517403
-0.104616	-0.197725		0.197725	90.625	0	28	0.375031
0.382466	-0.677332		0.677332	100	0	28	2.67711
-0.262139	-0.0211838		0.0211838	19.7917	0	28	0.0986191
0.186501	-0.43976		0.43976	100	0	28	1.1124
-0.0800311	-0.222538		0.222538	91.6667	0	28	0.708855
0.244091	-0.528946		0.528946	100	0	28	1.08516
-0.230533	-0.0946249		0.0946249	58.3333	0	28	0.87727
-0.074009	-0.237608		0.237608	92.7083	0	28	0.431768
-0.266607	-0.0473196		0.0473196	33.3333	0	28	0.526311
-0.332726	0.0321527		0.0321527	21.875	0	28	0.137452
-0.0595508	-0.26652		0.26652	96.875	0	28	0.365172
-0.21748	-0.0185365		0.0185365	11.4583	0	28	0.175131
-0.231222	0.138357		0.138357	73.9583	0	28	0.317892
-0.242917	-0.0861837		0.0861837	39.5833	0	28	0.0168538
-0.158644	0.209853		0.209853	88.5417	0	28	0.308357
-0.0964122	-0.0668725		0.0668725	44.7917	0	28	0.0097504
					0	28	0.137727
					0	28
					0	28
					0	28
					0	28
-0.218535	-0.159208		0.159208	75	0	29	0.94925
0.328867	-0.702514		0.702514	100	0	29	3.03608
0.29278	-0.661753		0.661753	100	0	29	2.46884
0.0755838	-0.421598		0.421598	100	0	29	1.97806
-0.190586	0.00843989		0.00843989	4.16667	0	29	0.124768
0.292468	-0.664028		0.664028	100	0	29	2.15247
0.0464745	-0.420551		0.420551	100	0	29	1.44946
0.0339102	-0.364404		0.364404	100	0	29	1.4432
8.80984e-05	-0.35147		0.35147	96.875	0	29	1.28014
-0.171211	-0.160874		0.160874	83.3333	0	29	0.772546
-0.315345	-0.0427481		0.0427481	17.7083	0	29	0.338227
0.0305437	-0.381029		0.381029	98.9583	0	29	0.879316
-0.342708	0.000855543		0.000855543	0	0	29	0.117874
-0.28361	-0.0725591		0.0725591	46.875	0	29	0.450503
-0.0519479	-0.213492		0.213492	93.75	0	29	0.267015
0.17618	0.113818		0.113818	59.375	0	29	0.0829252
-0.189717	0.130558		0.130558	59.375	0	29	0.183656
-0.245366	-0.0725674		0.0725674	35.4167	0	29	0.344826
-0.257356	0.110026		0.110026	69.7917	0	29	0.290319
-0.194541	-0.138985		0.138985	83.3333	0	29	0.139038
-0.102977	0.145336		0.145336	77.0833	0	29	0.0967256
-0.239395	-0.0681872		0.0681872	37.5	0	29	0.260787
-0.258432	-0.101495		0.101495	56.25	0	29	0.113774
-0.112805	-0.244428		0.244428	97.9167	0	29	0.629139
-0.155602	-0.19589		0.19589	90.625	0	29	0.5319
-0.331545	0.0584968		0.0584968	41.6667	0	29	0.113888
-0.176666	0.154146		0.154146	62.5	0	29	0.114913
-0.333802	0.00297295		0.00297295	4.16667	0	29	0.00447477
-0.179583	-0.170769		0.170769	85.4167	0	29	0.0659443
-0.24855	0.100616		0.100616	59.375	0	29	0.110008
-0.303996	-0.0758288		0.0758288	47.9167	0	29	0.183979
-0.364847	0.0330051		0.0330051	30.2083	0	29	0.0208672
0.358954	-0.758038		0.758038	100	0	29	2.15375
0.144164	-0.564616		0.564616	100	0	29	1.57016
					0	29	5.07003
0.350271	-0.737259		0.737259	100	0	29	1.86738
0.320855	-0.726067		0.726067	100	0	29	2.55094
0.324	-0.70074		0.70074	100	0	29	2.3563
0.654657	-0.984531		0.984531	100	0	29	3.33759
0.898677	-1.28049		1.28049	100	0	29	3.29187
0.822779	-1.17811		1.17811	100	0	29	3.47711
-0.282392	0.126173		0.126173	63.5417	0	29	0.843677
0.596243	-0.930596		0.930596	100	0	29	3.76589
1.06078	-1.39067		1.39067	100	0	29	3.61419
0.443909	-0.850907		0.850907	100	0	29	1.88166
0.301921	-0.608688		0.608688	100	0	29	2.65435
0.193249	-0.624312		0.624312	100	0	29	1.82188
0.841028	-1.17717		1.17717	100	0	29	2.71551
1.00781	-1.3516		1.3516	100	0	29	3.76404
-0.0239725	-0.318464		0.318464	97.9167	0	29	0.708214
0.582851	-0.970422		0.970422	100	0	29	1.88652
1.1482	-1.45431		1.45431	100	0	29	3.03042
0.110227	-0.502682		0.502682	100	0	29	1.26284
-0.0387909	-0.278627		0.278627	93.75	0	29	0.829119
0.168213	-0.528998		0.528998	100	0	29	1.44286
0.0553954	-0.423292		0.423292	100	0	29	1.05344
0.0987444	-0.478878		0.478878	100	0	29	1.15333
-0.246853	-0.111025		0.111025	65.625	0	29	0.0377396
-0.296332	-0.0535504		0.0535504	32.2917	0	29	0.014187
-0.295079	0.0441225		0.0441225	31.25	0	29	0.0161
-0.269332	-0.0612531		0.0612531	31.25	0	29	0.0154929
-0.180322	-0.149792		0.149792	71.875	0	29	0.00212849
-0.317198	-0.0332613		0.0332613	21.875	0	29	0.0858199
-0.364036	0.0179879		0.0179879	3.125	0	29	0.171162
-0.051035	-0.269377		0.269377	95.8333	0	29	1.14457
0.00981554	-0.363563		0.363563	100	0	29	1.2353
-0.187269	-0.19263		0.19263	91.6667	0	29	0.546364
					0	29	0.553976
-0.141743	-0.216145		0.216145	93.75	0	29	0.712849
-0.327021	0.00273695		0.00273695	3.125	0	29	0.19592
-0.169515	-0.0766732		0.0766732	52.0833	0	29	0.384238
-0.0940254	-0.258534		0.258534	100	0	29	0.523328
-0.15332	-0.199041		0.199041	89.5833	0	29	0.718922
-0.283629	-0.0488116		0.0488116	30.2083	0	29	0.25356
-0.313114	0.0562501		0.0562501	27.0833	0	29	0.362828
0.0950447	-0.462412		0.462412	100	0	29	0.943276
0.0676659	-0.389477		0.389477	100	0	29	1.36079
-0.273713	-0.0941194		0.0941194	57.2917	0	29	0.45469
-0.0664776	-0.246468		0.246468	92.7083	0	29	0.854599
-0.257313	-0.0719382		0.0719382	40.625	0	29	0.333485
0.560251	-0.892867		0.892867	100	0	29	1.87689
-0.266721	0.064787		0.064787	37.5	0	29	0.245502
-0.258142	-0.0575771		0.0575771	44.7917	0	29	0.567993
-0.0803093	-0.248826		0.248826	95.8333	0	29	0.427712
-0.0443917	-0.294554		0.294554	96.875	0	29	0.983995
-0.310523	-0.0391808		0.0391808	29.1667	0	29	0.080764
-0.0943219	-0.240142		0.240142	98.9583	0	29	0.660496
-0.0554741	-0.294437		0.294437	95.8333	0	29	0.599022
-0.268256	0.101852		0.101852	67.7083	0	29	0.0889123
-0.159261	0.199392		0.199392	77.0833	0	29	0.00744096
-0.228913	0.0763034		0.0763034	43.75	0	29	0.133548
-0.336775	-0.0422723		0.0422723	30.2083	0	29	0.142006
-0.354431	0.0123231		0.0123231	7.29167	0	29	0.183915
-0.373355	-0.00594283		0.00594283	5.20833	0	29	0.329979
-0.30912	0.0581447		0.0581447	33.3333	0	29	0.159885
					0	29	0.169898
					0	29
					0	29
					0	29
					0	29
0.124027	-0.46449		0.46449	100	0	30	1.90833
0.500041	-0.814846		0.814846	100	0	30	3.4144
0.463622	-0.784268		0.784268	100	0	30	2.8282
0.462425	-0.721267		0.721267	100	0	30	2.88128
0.046043	-0.115619		0.115619	76.0417	0	30	0.459734
0.495618	-0.831067		0.831067	100	0	30	1.95547
0.0826899	-0.422237		0.422237	100	0	30	1.23407
0.0780007	-0.321625		0.321625	100	0	30	1.21715
0.183509	-0.495238		0.495238	100	0	30	1.13283
0.108488	-0.37002		0.37002	100	0	30	1.09644
-0.030117	-0.279791		0.279791	98.9583	0	30	0.767727
-0.222211	-0.0974016		0.0974016	61.4583	0	30	0.611581
-0.190495	-0.0811191		0.0811191	51.0417	0	30	0.131069
-0.0289818	-0.277134		0.277134	97.9167	0	30	0.46074
-0.122395	-0.0516738		0.0516738	41.6667	0	30	0.440293
-0.0537641	-0.227436		0.227436	95.8333	0	30	0.256789
-0.225582	-0.0570809		0.0570809	36.4583	0	30	0.043889
-0.222954	-0.0260019		0.0260019	13.5417	0	30	0.161358
-0.251747	-0.0866075		0.0866075	55.2083	0	30	0.0249599
-0.110575	0.149208		0.149208	85.4167	0	30	0.178003
-0.107943	-0.177507		0.177507	89.5833	0	30	0.180749
-0.175601	-0.0268581		0.0268581	28.125	0	30	0.397434
-0.115034	-0.204286		0.204286	95.8333	0	30	0.191958
-0.212639	0.119502		0.119502	80.2083	0	30	0.444451
-0.249735	0.0408739		0.0408739	32.2917	0	30	0.0507222
-0.286603	0.0721857		0.0721857	44.7917	0	30	0.00420399
-0.212907	-0.0455626		0.0455626	35.4167	0	30	0.0361883
-0.16423	0.0901122		0.0901122	66.6667	0	30	0.121329
-0.197424	-0.0776674		0.0776674	56.25	0	30	0.0336565
-0.216849	0.0130856		0.0130856	7.29167	0	30	0.0317659
-0.19036	-0.143503		0.143503	72.9167	0	30	0.349188
-0.382368	0.05948		0.05948	45.8333	0	30	0.276478
0.979083	-1.3709		1.3709	100	0	30	3.12062
-0.251382	-0.171773		0.171773	84.375	0	30	1.25777
					0	30	3.10156
0.437279	-0.788522		0.788522	100	0	30	2.28166
0.70679	-1.12161		1.12161	100	0	30	2.61238
0.631414	-0.983303		0.983303	100	0	30	2.82621
0.416345	-0.642772		0.642772	100	0	30	3.5594
0.330834	-0.679792		0.679792	100	0	30	3.79883
0.226767	-0.547623		0.547623	100	0	30	2.69901
-0.127884	-0.300939		0.300939	98.9583	0	30	1.21359
0.252528	-0.488171		0.488171	100	0	30	3.77934
0.43449	-0.676646		0.676646	100	0	30	2.77744
-0.0617428	-0.347421		0.347421	100	0	30	1.39888
0.376264	-0.638279		0.638279	100	0	30	3.30177
0.392142	-0.785825		0.785825	100	0	30	3.72165
0.354412	-0.599821		0.599821	100	0	30	2.92519
0.463526	-0.723507		0.723507	100	0	30	3.52999
-0.0826267	-0.165381		0.165381	83.3333	0	30	0.641068
-0.012827	-0.356171		0.356171	98.9583	0	30	2.08909
0.535482	-0.636421		0.636421	100	0	30	3.34848
-0.00573446	-0.35468		0.35468	100	0	30	1.54567
0.270108	-0.523875		0.523875	100	0	30	1.51686
0.139376	-0.453118		0.453118	100	0	30	1.17913
0.031807	-0.350969		0.350969	100	0	30	1.50307
-0.125366	-0.23061		0.23061	94.7917	0	30	0.521065
-0.2985	-0.00259603		0.00259603	1.04167	0	30	0.0662293
-0.188352	0.0920618		0.0920618	65.625	0	30	0.444724
-0.243017	-0.0629645		0.0629645	28.125	0	30	0.166501
-0.0802518	-0.165008		0.165008	89.5833	0	30	0.456181
-0.210827	0.0391073		0.0391073	29.1667	0	30	0.262131
-0.239014	-0.0392652		0.0392652	19.7917	0	30	0.066669
-0.225167	0.11677		0.11677	77.0833	0	30	0.0988619
0.208371	-0.440171		0.440171	100	0	30	1.34764
0.388503	-0.678759		0.678759	100	0	30	2.20865
-0.111576	-0.201023		0.201023	89.5833	0	30	0.72712
					0	30	0.732308
-0.219634	-0.103137		0.103137	73.9583	0	30	0.518582
-0.0976117	-0.156585		0.156585	85.4167	0	30	0.511092
-0.00591775	-0.207661		0.207661	93.75	0	30	0.631335
-0.156929	-0.123813		0.123813	75	0	30	0.115714
-0.128039	-0.14652		0.14652	80.2083	0	30	0.931804
-0.0333931	-0.179645		0.179645	92.7083	0	30	0.406819
-0.155531	-0.203623		0.203623	93.75	0	30	0.442344
-0.212767	-0.111796		0.111796	77.0833	0	30	0.605051
0.181974	-0.418822		0.418822	100	0	30	1.36327
-0.299544	0.0162359		0.0162359	11.4583	0	30	0.148602
-0.0490175	-0.142527		0.142527	80.2083	0	30	0.539236
-0.0232323	-0.248564		0.248564	97.9167	0	30	0.48681
0.337328	-0.58256		0.58256	100	0	30	2.04902
-0.135843	-0.116121		0.116121	75	0	30	0.130852
-0.136109	-0.0962104		0.0962104	63.5417	0	30	0.700986
-0.279573	-0.0015743		0.0015743	0	0	30	0.0984532
-0.0351721	-0.218661		0.218661	92.7083	0	30	0.745154
-0.255061	0.0311713		0.0311713	17.7083	0	30	0.342103
-0.246398	0.0123323		0.0123323	5.20833	0	30	0.167805
-0.182256	-0.110174		0.110174	68.75	0	30	0.233808
-0.249597	-0.0823489		0.0823489	58.3333	0	30	0.188539
-0.177979	-0.13091		0.13091	71.875	0	30	0.141354
-0.163294	0.0201324		0.0201324	12.5	0	30	0.0975931
-0.265982	0.0767726		0.0767726	51.0417	0	30	0.0190655
-0.297896	0.0070178		0.0070178	5.20833	0	30	0.00279652
-0.27775	0.0613165		0.0613165	40.625	0	30	0.320214
-0.0407793	0.0604808		0.0604808	43.75	0	30	0.240152
					0	30	0.0930109
					0	30
					0	30
					0	30
					0	30
0.358507	-0.747571		0.747571	100	0	31	1.8499
0.854176	-1.21782		1.21782	100	0	31	3.06091
0.531555	-0.890907		0.890907	100	0	31	2.74918
0.977464	-1.27171		1.27171	100	0	31	3.02751
0.335115	-0.211531		0.211531	92.7083	0	31	0.314095
0.69703	-1.06609		1.06609	100	0	31	2.40974
0.381532	-0.758544		0.758544	100	0	31	1.55872
0.270864	-0.5022		0.5022	100	0	31	1.42122
0.123198	-0.424659		0.424659	98.9583	0	31	0.635576
0.381584	-0.626297		0.626297	100	0	31	1.04384
0.000878836	-0.337688		0.337688	98.9583	0	31	0.889261
-0.0619372	-0.262738		0.262738	98.9583	0	31	0.537872
-0.179463	-0.110144		0.110144	62.5	0	31	0.437799
0.0613141	-0.354049		0.354049	97.9167	0	31	0.452996
-0.0117503	-0.0592196		0.0592196	47.9167	0	31	0.0921792
-0.166109	-0.0967198		0.0967198	48.9583	0	31	0.43219
-0.111584	-0.123984		0.123984	68.75	0	31	0.258343
0.0851947	-0.324263		0.324263	100	0	31	0.0979924
-0.301507	-0.0502047		0.0502047	28.125	0	31	0.0562059
-0.167906	0.129459		0.129459	78.125	0	31	0.0802953
-0.101875	-0.100963		0.100963	61.4583	0	31	0.1226
-0.0442058	-0.0852375		0.0852375	64.5833	0	31	0.288867
-0.282664	0.0568222		0.0568222	36.4583	0	31	0.0731782
-0.280587	0.0406141		0.0406141	30.2083	0	31	0.182624
-0.142319	-0.150716		0.150716	85.4167	0	31	0.0404843
-0.223956	-0.179614		0.179614	88.5417	0	31	0.310996
-0.181889	0.0602762		0.0602762	29.1667	0	31	0.0375954
-0.248743	-0.0193255		0.0193255	14.5833	0	31	0.23304
-0.265736	-0.0160298		0.0160298	10.4167	0	31	0.163893
-0.172945	0.043589		0.043589	25	0	31	0.0992904
-0.187059	0.175419		0.175419	92.7083	0	31	0.361241
-0.309546	-0.245964		0.245964	100	0	31	0.390521
1.16782	-1.61209		1.61209	100	0	31	3.03892
-0.194884	-0.311116		0.311116	100	0	31	1.30512
					0	31	4.13952
0.47726	-0.894602		0.894602	100	0	31	2.26777
0.605562	-1.06406		1.06406	100	0	31	2.44264
0.193289	-0.576196		0.576196	100	0	31	1.6788
0.308	-0.545802		0.545802	100	0	31	4.1555
0.274991	-0.682077		0.682077	100	0	31	3.26914
0.128592	-0.451177		0.451177	100	0	31	2.14849
-0.338517	0.13561		0.13561	83.3333	0	31	0.902621
0.16093	-0.422507		0.422507	100	0	31	3.68788
0.358509	-0.594812		0.594812	100	0	31	3.22005
-0.182212	-0.290377		0.290377	96.875	0	31	1.3237
0.177714	-0.442443		0.442443	100	0	31	2.70154
-0.00478977	-0.535021		0.535021	100	0	31	1.78327
0.0206259	-0.289693		0.289693	98.9583	0	31	1.83
0.374006	-0.696834		0.696834	100	0	31	2.61888
-0.0278828	-0.191213		0.191213	85.4167	0	31	0.982826
0.0157558	-0.429821		0.429821	100	0	31	1.56799
0.474771	-0.69458		0.69458	100	0	31	2.07458
-0.0711144	-0.353467		0.353467	100	0	31	1.71473
0.0558719	-0.24455		0.24455	95.8333	0	31	0.467016
-0.147666	-0.177826		0.177826	85.4167	0	31	0.663563
-0.0982322	-0.243456		0.243456	90.625	0	31	1.08168
-0.261512	-0.119227		0.119227	67.7083	0	31	0.6519
-0.156354	-0.1465		0.1465	84.375	0	31	0.0389373
-0.264341	0.0409793		0.0409793	34.375	0	31	0.171711
-0.292844	0.0091821		0.0091821	6.25	0	31	0.215961
-0.234666	0.0155943		0.0155943	7.29167	0	31	0.133311
-0.228607	0.0242967		0.0242967	15.625	0	31	0.122471
-0.208548	-0.0691643		0.0691643	58.3333	0	31	0.04431
-0.364129	0.0150101		0.0150101	11.4583	0	31	0.324611
0.0617176	-0.277824		0.277824	98.9583	0	31	0.956948
0.468255	-0.778403		0.778403	100	0	31	1.89518
-0.348725	-0.0193417		0.0193417	17.7083	0	31	0.208411
					0	31	0.153082
-0.243659	-0.0818753		0.0818753	56.25	0	31	0.530832
-0.17198	-0.0829838		0.0829838	41.6667	0	31	0.0164293
-0.0263963	0.0328744		0.0328744	25	0	31	0.0758658
-0.192232	-0.100145		0.100145	61.4583	0	31	0.0366168
-0.190532	-0.124544		0.124544	73.9583	0	31	0.460274
-0.16603	-0.0690797		0.0690797	43.75	0	31	0.275028
-0.323588	-0.0418326		0.0418326	25	0	31	0.332165
-0.109565	-0.22426		0.22426	96.875	0	31	0.876197
0.193332	-0.396384		0.396384	100	0	31	0.97868
-0.199647	-0.146944		0.146944	84.375	0	31	0.23116
-0.0601824	-0.0999216		0.0999216	71.875	0	31	0.718312
-0.108654	-0.144616		0.144616	81.25	0	31	0.618966
0.322866	-0.55687		0.55687	100	0	31	2.30127
-0.00691602	-0.243609		0.243609	98.9583	0	31	0.547232
-0.104537	-0.0513287		0.0513287	41.6667	0	31	0.440605
-0.188272	-0.038235		0.038235	23.9583	0	31	0.44345
-0.0901483	-0.150637		0.150637	79.1667	0	31	0.950106
-0.297649	-0.020969		0.020969	7.29167	0	31	0.0389169
-0.129356	0.109082		0.109082	57.2917	0	31	0.230594
-0.0808788	-0.172147		0.172147	89.5833	0	31	0.118907
-0.202048	-0.160644		0.160644	79.1667	0	31	0.2376
-0.216006	-0.0987197		0.0987197	58.3333	0	31	0.0450439
-0.146449	0.0053465		0.0053465	2.08333	0	31	0.366745
-0.201631	-0.174097		0.174097	90.625	0	31	0.286434
-0.229739	0.0768423		0.0768423	60.4167	0	31	0.294743
-0.163311	0.205851		0.205851	94.7917	0	31	0.179542
-0.189679	-0.0342892		0.0342892	21.875	0	31	0.14842
					0	31	0.206462
					0	31
					0	31
					0	31
[truncated: 4,701 more rows]
