# Supplementary material for: Targeted V1 comodulation supports task-adaptive sensory decisions
Source: Nat Commun. 2023 Nov 30;14:7879. doi: 10.1038/s41467-023-43432-7 (PMC10689451; doi:10.1038/s41467-023-43432-7)
Supplement: Supplementary file 4 — Source Data [file 41467_2023_43432_MOESM4_ESM.zip › Source data/Fig_2HI.xlsx]

## Sheet: Sheet1
Cnorm	dinf	Cnormsort	pred1	error	pred2
1.4094	0.78602	-0.29798	0.102572	0.303664	-0.220943
3.40665	1.78863	-0.275018	0.107477	1.06641	-0.217402
2.1733	1.60328	-0.190179	0.125598	1.00229	-0.20432
2.34921	1.32689	-0.164914	0.130994	0.65071	-0.200423
0.455469	0.197158	-0.145436	0.135154	-0.0502908	-0.19742
0.388145	1.14377	-0.134589	0.137471	0.792946	-0.195747
0.993517	0.724352	-0.0957126	0.145775	0.0423826	-0.189752
1.21937	1.01024	-0.0914227	0.146691	0.509586	-0.18909
0.32388	0.909933	-0.0693181	0.151413	0.419726	-0.185682
0.525027	1.00518	-0.0646708	0.152405	0.56007	-0.184965
-0.164914	0.403709	-0.060009	0.153401	0.0664215	-0.184246
0.818723	0.208091	-0.00190903	0.165811	-0.0166131	-0.175287
0.514161	0.0272251	0.005668	0.167429	-0.251103	-0.174118
0.633408	0.682755	0.0285213	0.17231	0.271248	-0.170594
0.425057	0.271825	0.0650785	0.180119	-0.200414	-0.164956
-0.0914227	0.00825831	0.0812086	0.183564	-0.436551	-0.162469
0.778901	0.476236	0.0834387	0.18404	0.25475	-0.162125
0.432948	0.361242	0.191841	0.207194	-0.0219637	-0.145409
0.0834387	0.0656976	0.201734	0.209307	-0.17288	-0.143883
0.191841	0.10199	0.244857	0.218518	-0.248567	-0.137233
0.264076	0.0201535	0.259774	0.221704	-0.28607	-0.134933
0.459215	0.0439493	0.264076	0.222623	-0.424475	-0.134269
0.0812086	0.197264	0.265467	0.22292	-0.0101786	-0.134055
0.259774	0.176664	0.266589	0.223159	-0.0875187	-0.133882
-0.29798	0.185999	0.297733	0.229812	-0.00997885	-0.129079
0.483215	0.00997785	0.297959	0.22986	-0.293878	-0.129044
0.38378	0.0674126	0.32388	0.235396	-0.279409	-0.125047
0.0650785	0.250681	0.371378	0.245542	-0.536596	-0.117722
0.504121	0.2766	0.382456	0.247908	-0.0409018	-0.116014
0.779947	0.140252	0.38378	0.24819	-0.421855	-0.11581
-0.00190903	0.208542	0.388145	0.249123	-0.15018	-0.115137
0.405566	0.0629166	0.388512	0.249201	-0.303883	-0.11508
4.46933	1.31826	0.405566	0.252844	0.913108	-0.11245
5.14774	1.68988	0.424848	0.256962	1.01778	-0.109477
4.74496	1.15073	0.425057	0.257007	0.662631	-0.109445
5.42586	0.910648	0.432948	0.258692	0.383497	-0.108228
3.69001	1.43797	0.455469	0.263503	1.00024	-0.104755
6.25891	0.873629	0.459215	0.264303	-0.227454	-0.104177
4.33052	0.696408	0.483215	0.269429	0.325862	-0.100476
4.07021	0.798881	0.485196	0.269852	0.336123	-0.100171
4.01178	0.835084	0.499199	0.272843	0.341751	-0.0980112
1.99157	0.379377	0.504121	0.273894	0.086787	-0.0972523
0.72997	0.00675416	0.514161	0.276039	-0.169429	-0.095704
2.0942	0.626708	0.515052	0.276229	-0.0355297	-0.0955665
2.95616	0.722799	0.525006	0.278355	0.123361	-0.0940315
3.27167	0.80135	0.525027	0.27836	-0.0823145	-0.0940284
0.593329	0.265218	0.593329	0.292948	-0.231055	-0.0834956
1.02674	0.346462	0.633408	0.301509	-0.158504	-0.077315
2.55847	0.765276	0.676813	0.31078	-0.0365213	-0.0706216
1.21313	0.513458	0.72997	0.322134	0.214849	-0.0624242
2.06144	0.60291	0.778901	0.332585	-0.329256	-0.0548787
1.14543	0.407433	0.779947	0.332808	-0.206891	-0.0547174
0.265467	0.263791	0.788901	0.334721	0.109615	-0.0533366
0.989898	0.234267	0.799198	0.33692	-0.0792539	-0.0517487
0.388512	0.113887	0.812492	0.33976	-0.16051	-0.0496986
-0.145436	0.053312	0.818723	0.341091	-0.226978	-0.0487378
0.371378	0.0150948	0.85622	0.3491	-0.278488	-0.0429554
0.382456	0.278726	0.900122	0.358477	-0.106549	-0.0361853
0.201734	0.126236	0.916894	0.362059	-0.211961	-0.0335989
-0.275018	0.180147	0.949825	0.369093	-0.511584	-0.0285207
-0.134589	0.201955	0.979593	0.375451	-0.130074	-0.0239302
0.916894	0.269619	0.989898	0.377652	-0.0206928	-0.0223411
1.03485	0.512674	0.993517	0.378425	-0.0215609	-0.021783
2.54821	0.273707	1.02674	0.385522	0.333874	-0.0166594
0.485196	0.143652	1.03485	0.387253	-0.153665	-0.0154094
0.676813	0.228393	1.04956	0.390396	-0.0721348	-0.0131402
1.80137	0.398713	1.12682	0.406897	0.252466	-0.00122665
0.85622	0.0598617	1.14543	0.410873	-0.354081	0.00164358
0.424848	0.0687487	1.21313	0.425333	-0.657023	0.0120833
0.515052	0.197452	1.21937	0.426665	-0.217192	0.0130451
0.244857	0.149749	1.4094	0.467254	-0.284207	0.0423498
0.979593	0.206718	1.46691	0.479537	0.144945	0.0512178
1.04956	0.510247	1.62737	0.513811	0.161665	0.0759632
0.525006	0.272731	1.80137	0.550976	0.0218474	0.102796
0.949825	0.0346414	1.99157	0.591601	-0.332288	0.132126
0.799198	0.112034	2.06144	0.606524	-0.525562	0.1429
0.788901	0.143085	2.0942	0.613522	-0.136771	0.147952
1.62737	0.703705	2.1733	0.630417	0.150122	0.16015
0.900122	0.310872	2.34921	0.66799	0.136863	0.187277
1.46691	0.611814	2.54821	0.710495	0.341619	0.217965
0.266589	0.0259271	2.55847	0.712686	-0.289237	0.219547
0.812492	0.266099	2.95616	0.797629	0.0313546	0.280874
-0.190179	0.000376318	3.27167	0.865019	-0.23989	0.329528
0.0285213	0.273807	3.40665	0.893851	-0.11403	0.350344
0.499199	0.0896696	3.69001	0.954373	-0.323065	0.39404
1.12682	0.12789	4.01178	1.0231	-0.117168	0.443661
-0.0957126	0.0450875	4.07021	1.03558	-0.199908	0.45267
-0.060009	0.0713182	4.33052	1.09118	-0.365665	0.492813
-0.0693181	0.0711187	4.46933	1.12083	-0.284447	0.514218
0.297959	0.161006	4.74496	1.1797	-0.117262	0.556723
0.297733	0.248431	5.14774	1.26573	0.0831286	0.618835
0.005668	0.00542046	5.42586	1.32514	-0.415022	0.661724
-0.0646708	0.0453445	6.25891	1.50307	-0.447161	0.790188
