# Supplementary material for: Targeted V1 comodulation supports task-adaptive sensory decisions
Source: Nat Commun. 2023 Nov 30;14:7879. doi: 10.1038/s41467-023-43432-7 (PMC10689451; doi:10.1038/s41467-023-43432-7)
Supplement: Supplementary file 4 — Source Data [file 41467_2023_43432_MOESM4_ESM.zip › Source data/Fig_1G.xlsx]

## Sheet: Sheet1
	dinf1	dinf2	dinf3	inf
0	0.00102595	0.501923		1
1	0.398963	0.617753		3
2	0.152275	0.15237		0
3	0.172186	0.0176357		0
4	0.0234645	0.0536349		0
5	0.123487	0.0844227		0
6	0.103222	0.000731588		0
7	0.145039	0.170709		0
8	0.206378	0.0237942		0
9	0.221061	0.0859233		0
10	0.0631559	0.0151116		0
11	0.387415	0.334363		3
12	0.0130155	0.0447299		0
13	0.026449	0.212179		0
14	0.0043628	0.0539896		0
15	0.240737	0.084932		0
16	0.147896	0.0692066		0
17	0.0214779	0.118662		0
18	0.0577248	0.0377373		0
19	0.155996	0.0463435		0
20	0.0713397	0.22415		0
21	0.160605	0.225121		0
22	0.117558	0.121867		0
23	0.211794	0.0845188		0
24	0.0879406	0.284441		1
25	0.0472565	0.0634843		0
26	0.157227	0.171212		0
27	0.0176602	0.0907461		0
28	0.195477	0.133421		0
29	0.00911542	0.0204745		0
30	0.233706	0.220523		0
31	0.193383	0.519797		1
32	0.309201	0.886029		3
33	0.266453	0.882413		3
34	0.12723	0.910115		1
35	0.145381	0.0388741		0
36	0.174694	0.736085		1
37	0.300184	0.686189		1
38	0.324675	1.02092		3
39	0.276197	0.51317		3
40	0.33657	0.929564		3
41	0.191666	0.323407		1
42	0.175258	0.102718		0
43	0.0816035	0.429062		1
44	0.0760244	0.114993		0
45	0.0945188	0.0309829		0
46	0.0210387	0.0179573		0
47	0.0391205	0.087854		0
48	0.0430978	0.0922018		0
49	0.13202	0.103865		0
50	0.082465	0.0875309		0
51	0.0853791	0.0488784		0
52	0.0510067	0.0469829		0
53	0.196494	0.0250821		0
54	0.0210841	0.107124		0
55	0.0932733	0.00246625		0
56	0.118622	0.0344775		0
57	0.199887	0.0318616		0
58	0.103636	0.00801387		0
59	0.0616741	0.101881		0
60	0.035027	0.0704575		0
61	0.10911	0.117383		0
62	0.0271874			0
63	0.204143	0.727317		1
64	0.29722	0.890824		3
65	0.281187	0.898719		1
66	0.244546	0.0469916		0
67	0.424676	0.670234		3
68	0.306117	0.351211		3
69	0.122728	0.356122		1
70	0.2381	0.452538		3
71	0.940529	0.0171645		2
72	0.655785	0.572702		3
73	0.186448	0.290381		1
74	0.709871	0.492143		3
75	0.575403	0.343822		3
76	0.367512			2
77	0.271232	0.325829		3
78	0.908756	0.530415		3
79	0.713835	0.236769		2
80	0.45163	0.315651		2
81	0.410246	0.43543		3
82	0.312133	0.257595		2
83	0.406199	0.302103		2
84	0.0156179	0.254468		0
85	0.255939	0.10691		0
86	0.213946	0.0300076		0
87	0.156238	0.0482905		0
88	0.00878587	0.137588		0
89	0.160314	0.0396541		0
90	0.049948	0.232885		0
91	0.243551			0
92	0.388642			2
93	0.484495			2
94	0.395639			2
95	0.137659			0
96	0.430858			2
97	0.251651			2
98	0.426467			2
99	0.390004			2
100	0.361227			0
101	0.358879			2
102	0.27716			0
103	0.00382131			0
104	0.101099			0
105	0.140619			0
106	0.11246			0
107	0.000513174			0
108	0.00298597			0
109	0.0475251			0
110	0.0449516			0
111	0.071915			0
112	0.00884013			0
113	0.00761989			0
114	0.0526809			0
115	0.0839151			0
116	0.0807494			0
117	0.0425216			0
118	0.0461218			0
119	0.025555			0
120	0.0358154			0
121	0.148836			0
122	0.107677			0
123	0.377051			2
124	0.496225			2
125	0.559072			2
126	0.408618			2
127	0.648384			2
128	0.723541			2
129	0.82835			2
130	0.824043			2
131	0.27347			0
132	1.30668			2
133	1.06172			2
134	0.922943			2
135	0.798531			2
136	0.550217			2
137	0.846561			2
138	0.982688			2
139	0.331943			0
140	1.72576			2
141	1.16352			2
142	0.543946			2
143	0.512852			2
144	0.837452			2
145	0.374631			2
146	0.284992			2
147	0.154114			0
148	0.00876111			0
149	0.00643931			0
150	0.0178453			0
151	0.0601558			0
152	0.0833893			0
153	0.136734			0
154	0.30878			0
155	0.31394			2
156	0.440946			2
157	0.0975019			0
158	0.203895			0
159	0.0815517			0
160	0.143618			0
161	0.310271			2
162	0.17895			0
163	0.0734172			0
164	0.0966545			0
165	0.51435			2
166	0.102109			0
167	0.404691			2
168	0.388196			2
169	0.467286			2
170	0.0232993			0
171	0.72352			2
172	0.00523448			0
173	0.324156			2
174	0.146895			0
175	0.233137			0
176	0.56026			2
177	0.068495			0
178	0.0822889			0
179	0.00857643			0
180	0.0488718			0
181	0.181769			0
182	0.15113			0
183	0.0389612			0
184	0.215829			0
185	0.0650251	0.314442		1
186	0.176428	0.448994		1
187	0.13697	0.565095		1
188	0.0955396	0.399035		1
189	0.0599293	0.121246		0
190	0.242786	0.24782		1
191	0.253442	0.327765		1
192	0.000733514	0.796929		1
193	0.00143672	0.0428973		0
194	0.0247246	0.172277		0
195	0.096306	0.264412		0
196	0.0407101	0.151412		0
197	0.217966	0.470737		1
198	0.102827	0.159831		0
199	0.0656659	0.0786762		0
200	0.0643198	0.173732		0
201	0.136044	0.454869		1
202	0.0918807	0.0116349		0
203	0.118042	0.0578934		0
204	0.25388	0.0649696		0
205	0.0394825	0.104267		0
206	0.0799825	0.176868		0
207	0.179651	0.0875138		0
208	0.00728982	0.0140416		0
209	0.0139905	0.00217453		0
210	0.166774	0.179922		0
211	0.0307433	0.11242		0
212	0.0576931	0.0677922		0
213	0.0149299	0.0253828		0
214	0.023152	0.0443479		0
215	0.130567	0.141885		0
216	0.163556	0.0631697		0
217	0.222691	0.0344585		2
218	0.103737	0.469657		1
219	0.174693	0.566363		1
220	0.110666	0.411999		1
221	0.143596	0.506327		1
222	0.172252	0.167802		0
223	0.164374	0.137063		0
224	0.451422	0.410245		3
225	0.396113	0.313053		3
226	0.364658	0.364209		3
227	0.273451	0.277184		3
228	0.0275892	0.339333		1
229	0.685491	0.181763		2
230	0.858878	0.326431		3
231	0.249265	0.16301		0
232	0.497812	0.294641		3
233	0.298211	0.0580258		2
234	0.202004	0.118127		0
235	0.0917625	0.254567		0
236	0.344267	0.147473		2
237	0.365351	0.144349		2
238	0.275466	0.0604955		2
239	0.229343	0.218848		0
240	0.047012	0.137993		0
241	0.125936	0.071885		0
242	0.0391219	0.119519		0
243	0.0401771	0.141492		0
244	0.0057532	0.00530496		0
245	0.00427344	0.106659		0
246	0.0858228	0.0187101		0
247	0.0623866	0.0644923		0
248	0.0178025	0.281409		1
249	0.070018	0.196267		0
250	0.0315613	0.160532		0
251	0.29728	0.235007		0
252	0.0316024	0.0902204		0
253	0.103139	0.15273		0
254	0.0928497	0.208092		0
255	0.124876	0.0266029		0
256	0.107022	0.202496		0
257	0.0364036	0.0971042		0
258	0.22918	0.0141385		0
259	0.088422	0.0793887		0
260	0.234823	0.244724		0
261	0.161804	0.119491		0
262	0.3059	0.125662		0
263	0.114743	0.153509		0
264	0.603681	0.276313		2
265	0.31953	0.149199		0
266	0.252906	0.169183		2
267	0.0460898	0.0818786		0
268	0.11402	0.0265239		0
269	0.13989	0.0673793		0
270	0.0307832	0.148602		0
271	0.3001	0.095498		2
272	0.0516256	0.0302344		0
273	0.00949357	0.053208		0
274	0.00601687	0.0255553		0
275	0.00731613	0.164602		0
276	0.0494108	0.123516		0
277	0.00170391	0.0728693		0
278	0.0774264	0.0262388		0
279	0.0587354	0.106846		0
280	0.613159	0.46449	0.0985128	3
281	0.669376	0.814846	0.00356156	3
282	0.419764	0.784268	0.0124578	3
283	0.451438	0.721267	0.0219709	3
284	0.0347127	0.115619	0.0643849	0
285	0.230031	0.831067	0.0702146	1
286	0.29149	0.422237	0.0713438	3
287	0.205817	0.321625	0.103913	1
288	0.215644	0.495238	0.000870512	1
289	0.0696329	0.37002	0.0438154	1
290	0.153771	0.279791	0.0845488	0
291	0.275998	0.0974016	0.0759427	0
292	0.215313	0.0811191	0.000164552	0
293	0.0207977	0.277134	0.0527722	0
294	0.187702	0.0516738	0.00587887	0
295	0.213342	0.227436	0.06968	0
296	0.193527	0.0570809	0.0530788	0
297	0.0470345	0.0260019	0.11984	0
298	0.0460284	0.0866075	0.0319158	0
299	0.0792709	0.149208	0.0481401	0
300	0.0841835	0.177507	0.0721465	0
301	0.0394037	0.0268581	0.0235502	0
302	0.00844869	0.204286	0.0503894	0
303	0.168027	0.119502	0.0172926	0
304	0.190215	0.0408739	0.0100352	0
305	0.0146448	0.0721857	0.0459451	0
306	0.0101606	0.0455626	0.0306721	0
307	0.203161	0.0901122	0.0456458	0
308	0.0874808	0.0776674	0.103475	0
309	0.0608824	0.0130856	0.0118129	0
310	0.0903586	0.143503	0.0152406	0
311	0.259635	0.05948	0.0987734	0
312	0.471249	1.3709	0.0575372	3
313	0.495058	0.171773	0.0286102	2
314	0.619658	0.788522	0.0752465	3
315	1.0084	1.12161	0.0653592	3
316	0.581758	0.983303	0.194577	4
317	0.853938	0.642772	0.0614735	3
318	1.21906	0.679792	0.0431848	3
319	1.29647	0.547623	0.0996047	3
320	0.0506971	0.300939	0.0218111	0
321	0.685768	0.488171	0.0725477	3
322	1.12492	0.676646	0.0275562	3
323	0.895264	0.347421	0.0576492	3
324	0.741692	0.638279	0.124804	3
325	0.713883	0.785825	0.0438633	3
326	1.09719	0.599821	0.129839	3
327	1.2944	0.723507	0.0229421	3
328	0.175329	0.165381	0.0694394	0
329	0.865175	0.356171	0.0970757	2
330	1.33899	0.636421	0.0285918	3
331	0.316603	0.35468	0.057257	3
332	0.668211	0.523875	0.0778826	3
333	0.210739	0.453118	0.0228137	1
334	0.478486	0.350969	0.0338679	1
335	0.318848	0.23061	0.0326168	2
336	0.0981908	0.00259603	0.0134817	0
337	0.0185696	0.0920618	0.0124286	0
338	0.093289	0.0629645	0.041195	0
339	0.0127106	0.165008	0.0279375	0
340	0.151594	0.0391073	0.0329404	0
341	0.0741425	0.0392652	0.0580921	0
342	0.182626	0.11677	0.0115229	0
343	0.509425	0.440171	0.0498519	3
344	0.533143	0.678759	0.163781	3
345	0.029518	0.201023	0.0275485	0
346	0.105698	0.103137	0.0594059	0
347	0.10788	0.156585	0.0381199	0
348	0.152676	0.207661	0.0464985	0
349	0.135315	0.123813	0.0582061	0
350	0.254163	0.14652	0.0563425	0
351	0.0242785	0.179645	0.118281	0
352	0.327455	0.203623	0.0237051	0
353	0.1153	0.111796	0.0274152	0
354	0.27072	0.418822	0.125136	1
355	0.00780886	0.0162359	0.0752601	0
356	0.129806	0.142527	0.068547	0
357	0.197725	0.248564	0.0083754	0
358	0.677332	0.58256	0.0324567	3
359	0.0211838	0.116121	0.0891302	0
360	0.43976	0.0962104	0.122299	2
361	0.222538	0.0015743	0.0372582	0
362	0.528946	0.218661	0.0818203	2
363	0.0946249	0.0311713	0.0326279	0
364	0.237608	0.0123323	0.0416875	0
365	0.0473196	0.110174	0.0548895	0
366	0.0321527	0.0823489	0.0442298	0
367	0.26652	0.13091	0.0317244	0
368	0.0185365	0.0201324	0.0124654	0
369	0.138357	0.0767726	0.0534467	0
370	0.0861837	0.0070178	0.0751816	0
371	0.209853	0.0613165	0.0207798	0
372	0.0668725	0.0604808	0.071524	0
373	0.364378		0.26654	4
374	0.236331		0.0542875	0
375	0.509078		0.133621	2
376	0.37653		0.164571	2
377	0.189031		0.0770541	0
378	0.170731		0.0497253	0
379	0.39788		0.0690864	2
380	0.149217		0.0321323	0
381	0.0166062		0.125942	0
382	0.0687185		0.0573409	0
383	0.100015		0.128103	0
384	0.0709309		0.0968172	0
385	0.15946		0.0071251	0
386	0.103816		0.0229442	0
387	0.0442683		0.182833	0
388	0.189544		0.0398315	0
389	0.0407371		0.147688	0
390	0.0186592		0.113776	0
391	0.0973603		0.206218	0
392	0.200995		0.0641389	0
393	0.0758136		0.0351361	0
394	0.183112		0.00430353	0
395	0.0953195		0.0115501	0
396	0.00587287		0.111874	0
397	0.173164		0.0557543	0
398	0.0838307		0.0530015	0
399	0.156727		0.0123413	0
400	0.212275		0.0115089	0
401	0.0318227		0.0793773	0
402	0.108663		0.0613532	0
403	0.0316891		0.105945	0
404	0.464892		0.127345	2
405	0.405571		0.0905292	2
406	0.49928		0.106343	2
407	0.20944		0.149468	0
408	0.652645		0.216427	4
409	0.329439		0.149609	2
410	0.996018		0.0330188	2
411	0.555781		0.183743	2
412	0.409583		0.132024	2
413	0.575203		0.00659712	2
414	1.21185		0.254143	2
415	0.713604		0.0223172	2
416	0.258872		0.121489	0
417	0.351571		0.0133512	2
418	0.761092		0.00475555	2
419	0.486979		0.110038	2
420	0.153887		0.070286	0
421	0.731532		0.0365019	2
422	1.75891		0.034041	2
423	0.884887		0.0829106	2
424	0.414826		0.0202131	2
425	0.488582		0.0350873	2
426	0.530401		0.146322	2
427	0.0626808		0.0100274	0
428	0.401286		0.122097	2
429	0.120561		0.0419169	0
430	0.172473		0.0612674	0
431	0.0263078		0.150751	0
432	0.0152184		0.0324102	0
433	0.19091		0.0167467	0
434	0.173339		0.0662685	0
435	0.480366		0.100751	2
436	0.395671		0.0740935	2
437	0.0134125		0.0058679	0
438	0.247003		0.00569662	0
439	0.0626582		0.139619	0
440	0.0538793		0.247049	4
441	0.277595		0.0217727	0
442	0.011278		0.0974599	0
443	0.21596		0.00412601	0
444	0.123428		0.0689098	0
445	0.106908		0.0588255	0
446	0.266264		0.0099474	0
447	0.14009		0.0632933	0
448	0.147225		0.00467605	0
449	0.00441728		0.0122282	0
450	0.0293577		0.152685	0
451	0.555678		0.0396705	2
452	0.135372		0.0514203	0
453	0.209768		0.0252698	0
454	0.145565		0.102698	0
455	0.493364		0.0523009	2
456	0.0741763		0.0606731	0
457	0.114275		0.079422	0
458	0.18492		0.0539869	0
459	0.0742154		0.0027745	0
460	0.123576		0.0468188	0
461	0.0660173		0.0558326	0
462	0.0651		0.142896	0
463	0.134719		0.00909134	0
464	0.00961036		0.206808	0
465	0.210413		0.15963	0
466	0.230461	0.617574	0.0710467	1
467	0.634333	1.77907	0.0487159	3
468	0.648754	1.69338	0.175195	3
469	0.522114	1.73455	0.137699	3
470	0.0659666	0.0827215	0.021452	0
471	0.373002	1.24336	0.0187552	3
472	0.265159	0.843572	0.0349748	1
473	0.28809	1.25377	0.0158387	1
474	0.051473	0.34489	0.114641	1
475	0.165432	0.918734	0.0789608	1
476	0.334564	0.474056	0.0253833	1
477	0.193543	0.135397	0.0835863	0
478	0.0790883	0.226221	0.0978181	0
479	0.0790317	0.276677	0.00398257	0
480	0.258992	0.664478	0.0167076	1
481	0.0816582	0.290835	0.0622937	0
482	0.151907	0.0419078	0.110161	0
483	0.0738511	0.0646144	0.0353033	0
484	0.0288334	0.109099	0.0727046	0
485	0.027168	0.029786	0.00728416	0
486	0.053831	0.298516	0.167793	1
487	0.00309757	0.0985832	0.0928953	0
488	0.048259	0.0579151	0.219094	0
489	0.132105	0.0278949	0.0792912	0
490	0.0500874	0.0621698	0.00269199	0
491	0.0602483	0.165419	0.066374	0
492	0.0364725	0.0647471	0.102686	0
493	0.0906003	0.0787581	0.0245117	0
494	0.254348	0.309124	0.0113163	1
495	0.0992914	0.107754	0.116864	0
496	0.482429	0.957223	0.136248	3
497	0.342135	1.8975	0.0853048	3
498	0.626412	2.09561	0.0528661	3
499	0.458341	1.29756	0.105539	3
500	0.498647	0.350146	0.0630097	3
501	0.427295	1.02513	0.00825795	3
502	0.504019	0.658586	0.0479472	3
503	0.38225	0.502353	0.162712	1
504	0.187948	0.832021	0.127718	1
505	0.540035	0.903956	0.136496	3
506	0.997474	0.537244	0.0838107	3
507	0.654786	0.418699	0.0561584	3
508	0.680116	0.499051	0.135958	3
509	1.02041	0.949633	0.0777086	3
510	0.827909	0.736812	0.158835	3
511	0.466414	0.418863	0.029819	3
512	0.778873	0.0160495	0.0478242	2
513	1.17856	0.391845	0.0705326	3
514	1.23184	0.610783	0.185339	3
515	0.697027	0.587059	0.073879	3
516	0.825113	0.428866	0.127094	3
517	0.625356	0.703026	0.120977	3
518	0.434463	0.291952	0.0983143	2
519	0.0688044	0.134538	0.0280771	0
520	0.0811778	0.186824	0.0590414	0
521	0.141278	0.0195986	0.0480121	0
522	0.0634354	0.0480596	0.0076721	0
523	0.122477	0.312139	0.0308098	0
524	0.188309	0.10045	0.052713	0
525	0.0977769	0.0812656	0.0411113	0
526	0.394316	0.782316	0.000793746	1
527	0.101098	1.05057	0.141505	1
528	0.278072	0.279938	0.0958735	0
529	0.327213	0.223911	0.0335606	0
530	0.163609	0.218227	0.143515	0
531	0.257982	0.4791	0.0340043	1
532	0.128279	0.32829	0.0432097	0
533	0.145496	0.068021	0.0847372	0
534	0.213994	0.0776953	0.0740815	0
535	0.15069	0.348613	0.0123095	0
536	0.182921	0.397095	0.0658907	0
537	0.0947562	0.0656511	0.0818219	0
538	0.452321	0.212631	0.144651	2
539	0.205308	0.00221841	0.0704238	0
540	0.517763	0.585159	0.0440496	3
541	0.181083	0.0360633	0.0715572	0
542	0.206967	0.265628	0.0898963	0
543	0.050935	0.162726	0.111678	0
544	0.0986065	0.259917	0.00760936	0
545	0.00231583	0.0397779	0.0910062	0
546	0.0454868	0.060775	0.00767984	0
547	0.188298	0.281795	0.0246582	0
548	0.138025	0.178529	0.029716	0
549	0.201868	0.0813122	0.117397	0
550	0.0795335	0.114032	0.000688834	0
551	0.0110104	0.165417	0.121509	0
552	0.193535	0.0866404	0.0351911	0
553	0.0633674	0.206504	0.0796302	0
554	0.0198629	0.162566	0.0927251	0
555	0.270231	0.382835	0.106517	0
556	0.717837	1.72151	0.129748	3
557	0.67777	1.16817	0.0665135	3
558	0.578362	1.60578	0.0901153	3
559	0.316922	0.245709	0.0660725	2
560	0.531862	1.25675	0.0230021	3
561	0.361097	0.84303	0.0268179	3
562	0.451861	0.848623	0.000434178	3
563	0.522876	0.855977	0.115595	3
564	0.387156	0.808259	0.0304531	3
565	0.169074	0.699017	0.0650194	1
566	0.150671	0.0735298	0.074763	0
567	0.0686943	0.280063	0.00224186	0
568	0.156188	0.78426	0.126344	4
569	0.262546	0.430267	0.0637715	1
570	0.0500633	0.0139012	0.0436427	0
571	0.276352	0.531868	0.0338109	3
572	0.290633	0.36062	0.0781572	0
573	0.0271246	0.0689099	0.124332	0
574	0.0335072	0.326082	0.089916	0
575	0.0304281	0.188624	0.143649	0
576	0.0739351	0.163189	0.0535869	0
577	0.109309	0.322063	0.153217	4
578	0.033323	0.0535106	0.0767371	0
579	0.063812	0.204897	0.00902274	0
580	0.124955	0.0232473	0.144169	0
581	0.122577	0.131476	0.0214011	0
582	0.105073	0.0557557	0.0234057	0
583	0.157983	0.13139	0.112069	0
584	0.114355	0.157946	0.052561	0
585	0.0150717	0.106678	0.0856968	0
586	0.0106955	0.0805754	0.0340764	0
587	0.31931	0.966145	0.173303	4
588	0.54141	1.12059	0.120662	3
589	0.674486	0.936919	0.187614	4
590	0.802683	0.906312	0.141878	3
591	0.865037	1.33795	0.0907997	3
592	1.15715	0.788871	0.048519	3
593	0.894087	0.783059	0.00812015	3
594	0.935962	1.08665	0.0998261	3
595	1.72891	0.557767	0.018597	3
596	1.51001	0.445834	0.050517	3
597	0.279018	0.117477	0.067038	0
598	1.42739	0.624028	0.0357765	3
599	1.1395	0.584288	0.126168	3
600	1.4661	0.569763	0.226842	3
601	0.71624	0.790669	0.0744446	3
602	1.01521	0.130147	0.035697	2
603	2.60991	0.66589	0.100123	3
604	1.36051	0.554423	0.027886	3
605	0.721738	0.944473	0.117198	3
606	1.34382	0.764648	0.0994892	3
607	0.725245	0.598634	0.0118881	3
608	0.459605	0.246998	0.0108499	2
609	0.211674	0.118528	0.0336755	0
610	0.138007	0.317499	0.0745509	0
611	0.238462	0.02616	0.000225761	0
612	0.0614615	0.0730121	0.0644823	0
613	0.04991	0.164158	0.00874377	0
614	0.0175938	0.0024689	0.00807534	0
615	0.00110757	0.0139364	0.0146073	0
616	0.0932952	0.0335976	0.0594354	0
617	0.609824	0.695914	0.023844	3
618	0.0681456	0.173011	0.0527944	0
619	0.190213	0.769126	0.0229617	1
620	0.102853	0.278313	0.0277595	0
621	0.0829692	0.240915	0.0581134	0
622	0.456128	0.0908383	0.052171	2
623	0.0502203	0.102418	0.0173679	0
624	0.211723	0.0731276	0.00749107	0
625	0.324927	0.141786	0.0508598	2
626	0.583183	0.299334	0.0216788	2
627	1.03245	0.550712	0.0874805	3
628	0.536529	0.193255	0.095722	2
629	0.111861	0.401087	0.0999967	0
630	0.713723	0.0469308	0.0188198	2
631	0.312666	0.195683	0.0989383	0
632	1.11944	1.02674	0.0785966	3
633	0.563665	0.15221	0.036844	2
634	0.742864	0.669936	0.0571889	3
635	0.187172	0.318958	0.0458961	0
636	0.528852	0.46936	0.0583546	3
637	0.0835117	0.0954735	0.0725517	0
638	0.239652	0.0717118	0.109743	2
639	0.69907	0.357817	0.0557195	2
640	0.364353	0.00438189	0.0716797	2
641	0.130716	0.150341	0.0500776	0
642	0.109396	0.288216	0.0532046	0
643	0.113374	0.0792987	0.121401	0
644	0.184431	0.168303	0.0553977	0
645	0.132169	0.143391	0.0273529	0
646	0.278238	0.0545583	0.119745	0
647	0.0523474	0.217215	0.0128477	0
648	0.167272	0.178094		0
649	0.470224	0.561169		3
650	0.0624434	0.137346		0
651	0.0870082	0.202945		0
652	0.0572684	0.230805		0
653	0.262441	0.0240658		2
654	0.183591	0.226105		0
655	0.109884	0.172034		0
656	0.144177	0.109854		0
657	0.161811	0.0173117		0
658	0.050549	0.0789711		0
659	0.0982596	0.0132661		0
660	0.0714397	0.0369806		0
661	0.0432637	0.0926143		0
662	0.0760963	0.0737173		0
663	0.144277	0.00672134		0
664	0.233863	0.00460801		0
665	0.012297	0.240175		0
666	0.0874255	0.0418943		0
667	0.167026	0.162961		0
668	0.0179634	0.115353		0
669	0.0347741	0.120728		0
670	0.167499	0.104583		0
671	0.0667514	0.01996		0
672	0.173628	0.067436		0
673	0.0182542	0.0346471		0
674	0.159989	0.0374266		0
675	0.05841	0.0725847		0
676	0.0691095	0.109324		0
677	0.0531458	0.155633		0
678	0.103824	0.0537586		0
679	0.166122	0.138316		0
680	0.334018	0.47445		3
681	0.607397	0.268608		2
682	0.184575	1.36116		1
683	0.767793	0.324452		2
684	0.148877	0.42108		1
685	0.5219	0.197585		2
686	0.10369	0.624179		1
687	1.32665	0.114824		2
688	0.167667	0.116295		0
689	0.241388	0.0166986		0
690	0.26541	0.178598		0
691	0.366926	0.291528		2
692	0.050466	0.17242		0
693	0.376854	0.0856427		2
694	0.28116	0.179535		0
695	0.335535	0.0698902		2
696	0.0762828	0.0101354		0
697	0.446557	0.0150528		2
698	0.193472	0.118464		0
699	0.159613	0.0855037		0
700	0.236695	0.189326		0
701	0.175494	0.126485		0
702	0.158128	0.0715338		0
703	0.0122584	0.121112		0
704	0.320491			2
705	0.114836	0.11159		0
706	0.197889	0.0216824		0
707	0.0705706	0.0899095		0
708	0.093068	0.0632973		0
709	0.175072	0.0696184		0
710	0.0544472	0.0560944		0
711	0.0688605	0.039244		0
712	0.0715026	0.053943		0
713	0.13249	0.185214		0
714	0.0801741	0.153596		0
715	0.0120908	0.0373219		0
716	0.0414304	0.0385065		0
717	0.0160614	0.0366473		0
718	0.0147786	0.0627599		0
719	0.0756033	0.0534513		0
720	0.224943	0.102972		0
721	0.127568	0.0468304		0
722	0.053865	0.194796		0
723	0.154208	0.052221		0
724	0.0348462	0.0124974		0
725	0.167566	0.0143882		0
726	0.122638	0.234881		0
727	0.355502	0.0578982		2
728	0.204912	0.0204586		0
729	0.101638	0.00258486		0
730	0.183971	0.0724273		0
731	0.00893639	0.303285		1
732	0.053662	0.0737837		0
733	0.0176748	0.176534		0
734	0.108185	0.0091006		0
735	0.141768	0.0633485		0
736	0.0995052	0.177645		0
737	0.0696506	0.0425486		0
738	0.126144	0.222422		0
739	0.0649309	0.0200497		0
740	0.0472808	0.0525994		0
741	0.520542	0.309675		3
742	0.182055	0.119219		0
743	0.0668573	0.290714		0
744	0.371634	0.195352		2
745	0.481119	0.0600238		2
746	0.334938	0.0927466		0
747	0.487328	0.14614		2
748	0.160874	0.106235		0
749	0.0827408	0.112602		0
750	0.277085	0.0237076		0
751	0.931508	0.122392		2
752	0.0929689	0.393374		0
753	0.304921	0.168604		0
754	0.472192	0.316077		2
755	0.00767811	0.153313		0
756	0.27959	0.0365339		0
757	0.299988	0.220864		0
758	0.318064	0.475493		1
759	0.266256	0.269774		0
760	0.524314	1.12465		3
761	0.104138	0.159097		0
762	0.178862	0.320501		0
763	0.272265	0.0873292		0
764	0.156713	1.12498		1
765	0.0438421	0.299023		0
766	0.117975	0.766148		1
767	0.23721	0.815742		1
768	0.156035	0.371173		0
769	0.0245338	0.652494		1
770	0.110163	0.719041		1
771	0.145349	1.469		1
772	0.393537	0.251261		2
773	0.294431	0.0138732		0
774	0.864163	0.042489		2
775	0.14219	0.224174		0
776	0.339777	0.147377		0
777	0.0104477	0.192625		0
778	0.308251	0.202943		0
779	0.135053	0.024981		0
780	1.16833	0.24554		2
781	0.196384	0.065695		0
782	0.0347448	0.109248		0
783	0.178618	0.144065		0
784	0.383301	0.230548		0
785	0.0313845	0.0199086		0
786	0.0871517	0.164291		0
787	0.190963	0.082446		0
788	0.0858848	0.0217618		0
789	0.20569	0.184357		0
790	0.0332041	0.234381		0
791	0.161829	0.236425		0
792	0.188084	0.276063		0
793	0.000782723	0.142846		0
794	0.0396088	0.319907		0
795	0.0316758	0.174001		0
796	0.135524	0.484514		1
797	0.0442634	0.202802		0
798	0.044093	0.519871		1
799	0.168362	0.231126		0
800	0.104097	0.462134		1
801	0.0505314	0.461007		0
802	0.235883	1.05922		1
803	0.354249	0.44016		1
804	0.630456	0.390876		2
805	0.348972	0.482733		1
806	0.16782	0.340095		0
807	0.793743	0.496259		2
808	0.0157816	0.182985		0
809	0.307934	0.249085		0
810	0.0633854	0.479848		0
811	0.419731	0.318982		2
812	0.0379033	0.389641		0
813	0.299288	0.176944		0
814	0.364414	0.208471		0
815	0.0794889	0.150005		0
816	0.0277504	0.223817		0
817	0.149407	0.0805536		0
818	0.0956322	0.0869313		0
819	0.0611763	0.256725		0
820	0.282011	0.0893178		0
821	0.0991823	0.109396		0
822	0.0547453	0.0588258		0
823	0.0941105	0.0219437		0
824	0.288668	0.019052		0
825	0.054628	0.114579		0
826	0.0439806	0.384852		0
827	0.0589216	0.237791		0
828	0.24674	0.259093		0
829	0.0682192	0.655848		1
830	0.306692	0.480203		1
831	0.328316	0.430079		1
832	0.101912	0.0945916		0
833	0.0449173	0.166934		0
834	0.0808631	0.304688		0
835	0.294636	0.0644093		0
836	0.211546	0.101094		0
837	0.140338	0.0626549		0
838	0.0815785	0.0779374		0
839	0.0119162	0.129935		0
840	0.109221	0.187964		0
841	0.148993	0.147686		0
842	0.0477852	0.218187		0
843	0.102006	0.270277		0
844	0.0572366	0.00689126		0
845	0.0753827	0.0292688		0
846	0.014127	0.18333		0
847	0.0770393	0.0784362		0
848	0.206672	0.00743587		0
849	0.316904	0.116457		0
850	0.24864	0.0899307		0
851	0.291261	0.364773		2
852	0.216081	0.100555		0
853	0.423325	0.0334059		2
854	0.00633128	0.00326996		0
855	0.0975622	0.24421		0
856	0.120999	0.0879256		0
857	0.369534	0.149057		2
858	0.204785	0.168398		0
859	0.277549	0.772334		1
860	0.0282823	0.269892		0
861	0.458895	0.113375		2
862	0.181772	0.0745062		0
863	0.0152872	0.107778		0
864	0.338347	0.00408052		0
865	0.00666354	0.0150785		0
866	0.0975299	0.304046		0
867	0.371086	0.263198		2
868	0.0679015	0.0519827		0
869	0.0219367	0.0270681		0
870	0.00899058	0.121291		0
871	0.942354	0.105406		2
872	0.186479	0.146672		0
873	0.507567	0.121669		2
874	0.359902	0.732044		3
875	0.112008	0.0808975		0
876	0.120567	0.286001		0
877	0.136885	0.347606		1
878	0.253966	0.0416943		0
879	0.114453	0.128705		0
880	0.27479	0.185293		0
881	0.121084	0.174855		0
882	0.133406	0.248585		0
883	0.0361791	0.013416		0
884	0.261407	0.219323		0
885	0.299261	0.333228		0
886	0.297525	0.406086		3
887	0.229982	0.0980133		0
888	0.194561	0.241111		0
889	0.213298	0.0232666		0
890	0.0894439	0.0771948		0
891	0.030646	0.527766		1
892	0.279274	0.502221		1
893	0.231822	0.0982726		0
894	0.0926872	0.0705456		0
895	0.0497677	0.228958		0
896	0.174952	0.122666		0
897	0.90291	0.239623		2
898	0.206559	0.286064		0
899	0.721771	0.230433		2
900	0.192905	0.0195359		0
901	0.557807	0.161515		2
902	0.49769	0.123526		2
903	0.446803	0.317653		3
904	0.83306	0.380177		3
905	0.990274	0.248127		2
906	0.328682	0.19695		0
907	0.000293478	0.0113566		0
908	0.122858	0.000408213		0
909	0.080757	0.0200531		0
910	0.0872905	0.23359		0
911	0.0775779	0.0441194		0
912	0.0130828	0.237741		0
913	0.0463067	0.191184		0
914	0.208588	0.268517		0
915	0.100636	0.144482		0
916	0.241155	0.198954		0
917	0.0597239	0.157723		0
918	0.184078	0.00547913		0
919	0.259235	0.252929		0
920	0.145356	0.0324778		0
921	0.249982	0.0569284		0
922	0.212491	0.675179		1
923	0.18265	0.223623		0
924	0.882057			2
925	0.0646574			0
926	0.100114			0
927	0.919193			2
928	0.181671			0
929	0.0137012			0
930	0.188853			0
931	0.569106			2
932	0.101885			0
933	0.287979			0
934	0.0623397			0
935	0.344096			0
936	0.599622			2
937	0.371503			2
938	0.26306			0
939	0.385627			2
940	0.019964			0
941	0.263521			0
942	0.307849			0
943	0.561336			2
944	0.220765			0
945	0.239012			0
946	0.642984			2
947	0.64867			2
948	0.638836			2
949	0.325367			0
950	0.450523			2
951	0.433039			0
952	0.436443			0
953	0.522257			2
954	0.697589			2
955	0.12166			0
956	0.127175			0
957	0.131138			0
958	0.0284549			0
959	0.0133289			0
960	0.16337			0
961	0.188683			0
962	0.423565			2
963	0.345341			0
964	0.575174			2
965	0.273382			0
966	0.274352			0
967	0.564774			2
968	0.282281			0
969	0.159099			0
970	0.239106			0
971	0.0541533			0
972	0.483288			2
973	0.955608			2
974	0.83358			2
975	0.49795			0
976	0.468965			2
977	0.69904			2
978	0.819372			2
979	0.641024			2
980	0.865611			2
981	0.465446			2
982	0.263623			0
983	0.537423			2
984	0.752065			2
985	0.755051			2
986	0.180473			0
987	0.226028			0
988	0.290523			0
989	0.075473			0
990	0.416428			2
991	0.166904			0
992	0.370131			2
993	0.491129			2
994	0.0485954			0
995	0.167661			0
996	0.121178			0
997	0.364321			0
998	0.0338202			0
999	0.0556746			0
1000	0.304578			0
1001	0.21588			0
1002	0.0775261			0
1003	0.0810019			0
1004	0.385012			0
1005	0.366961			0
1006	0.546886			2
1007	0.822415			2
1008	0.702127			2
1009	0.556223			2
1010	0.456011			2
1011	0.477129			2
1012	0.51844			2
1013	0.186343	0.0157062		0
1014	0.104576	0.0648018		0
1015	1.07607	0.173252		2
1016	0.941206	0.15557		2
1017	0.680125	0.0983362		2
1018	0.451675	0.0185899		2
1019	0.409438	0.159959		0
1020	0.586575	0.0369377		2
1021	0.578476	0.0992118		2
1022	0.416963	0.134422		0
1023	0.470287	0.00776422		2
1024	0.315112	0.229704		0
1025	0.492615	0.061561		2
1026	1.18315	0.450341		2
1027	0.204408	0.042396		0
1028	0.525563	0.0652228		2
1029	0.225314	0.00396242		0
1030	0.624302	0.100789		2
1031	0.357088	0.0866268		2
1032	0.0507476	0.187612		0
1033	0.0494073	0.167817		0
1034	0.249931	0.272979		0
1035	0.0314822	0.188945		0
1036	0.0944758	0.0154976		0
1037	0.12348	0.13617		0
1038	0.155326	0.394135		0
1039	0.194424	0.0558746		0
1040	0.142078	0.223882		0
1041	0.112949	0.360963		0
1042	0.287218	0.755822		1
1043	0.009893	0.237727		0
1044	0.573014	0.0796581		2
1045	0.208815	0.0676925		0
1046	0.309119	0.0542837		0
1047	0.259102	0.300249		0
1048	0.32622	0.325276		0
1049	0.465626	0.108426		2
1050	0.27215	0.0416031		0
1051	0.378653	0.0944992		0
1052	0.496439	0.0768768		2
1053	0.0139677	0.00253534		0
1054	0.347469	0.00763576		0
1055	0.225126	0.211226		0
1056	0.0109297	0.0862867		0
1057	0.307903	0.0250478		0
1058	0.144351	0.0448171		0
1059	0.235174	0.0933017		0
1060	0.155851	0.00390177		0
1061	0.00957439	0.284859		0
1062	0.117383	0.137952		0
1063	0.360956	0.346664		2
1064	0.319281	0.242207		0
1065	0.0797613	0.0968672		0
1066	0.0365269	0.223215		0
1067	0.0625841	0.0192095		0
1068	0.214188	0.354368		0
1069	0.136436	0.0103839		0
1070	0.0144699	0.293959		0
1071	0.368354	0.00144012		0
1072	0.571645	0.0849007		2
1073	1.86327	0.110803		2
1074	0.570605	0.221604		0
1075	0.568886	0.021083		2
1076	0.662843	0.0467147		2
1077	0.469113	0.0329886		0
1078	1.08589	0.117001		2
1079	1.11365	0.16987		2
1080	0.337582	0.0404915		0
1081	0.257686	0.26611		0
1082	0.479963	0.100848		2
1083	0.274947	0.172288		0
1084	0.0585216	0.0151474		0
1085	0.367416	0.395074		1
1086	0.220535	0.0226658		0
1087	0.0861866	0.233271		0
1088	0.643979	0.0982063		2
1089	0.00500197	0.26778		0
1090	0.245791	0.314896		0
1091	0.166428	0.149362		0
1092	0.232865	0.0832199		0
1093	0.119213	0.0107629		0
1094	0.249019	0.0128498		0
1095	0.107975	0.170584		0
1096	0.345066	0.279811		0
1097	0.276457	0.326213		0
1098	0.118827	0.317063		0
1099	0.130943	0.46132		0
		0.139268	0.0782374	0
		0.265901	0.179538	0
		0.0460297	0.108963	0
		0.0399585	0.023222	0
		0.0575635	0.0407869	0
		0.247447	0.207417	0
		0.0425949	0.105709	0
		0.101278	0.14351	0
		0.0954778	0.115714	0
		0.0240998	0.164311	0
		0.168566	0.0594472	0
		0.0149186	0.0943589	0
		0.118764	0.0292531	0
		0.0204425	0.00237209	0
		0.112759	0.0392629	0
		0.0937598	0.0152203	0
		0.148941	0.129904	0
		0.125164	0.0569382	0
		0.146738	0.060905	0
		0.0265734	0.155006	0
		0.108398	0.0805492	0
		0.144075	0.0105943	0
		0.120075	0.0125271	0
		0.0737824	0.0445485	0
		0.188822	0.048399	0
		0.282704	0.0122494	0
		0.171946	0.00891332	0
		0.0405775	0.0962873	0
		0.0747051	0.0153982	0
		0.0911934	0.0431441	0
		0.128445	0.0969539	0
		0.0231304	0.100531	0
		0.411315	0.10099	0
		0.541759	0.112104	1
		0.687895	0.0614143	1
		0.674305	0.0705024	1
		0.0654584	0.164313	0
		0.896758	0.170461	1
		0.0136237	0.0525514	0
		0.621751	0.0512176	1
		0.177369	0.0460134	0
		0.833322	0.0557019	1
		0.175167	0.135084	0
		0.0764026	0.047151	0
		0.0662906	0.0201771	0
		1.03489	0.146526	1
		0.0420963	0.156153	0
		0.150281	0.0295945	0
		0.0530858	0.0414079	0
		0.15712	0.00680193	0
		0.0808734	0.0132528	0
		0.035343	0.0672138	0
		0.129288	0.0285605	0
		0.0705917	0.0784875	0
		0.00185892	0.088116	0
		0.165009	0.0223654	0
		0.158782	0.0702584	0
		0.0532527	0.00682939	0
		0.0396727	0.158553	0
		0.121892	0.0955692	0
		0.14102	0.0731071	0
		0.104381	0.0615585	0
		0.116802	0.0240617	0
		0.0160346	0.0327922	0
		0.0255975	0.234582	0
		0.288886	0.0303944	0
		0.326082	0.0779963	0
		0.449528	0.014979	1
		0.376996	0.0467794	0
		0.512137	0.0318499	1
		0.623486	0.0414063	1
		0.178386	0.134812	0
		0.553633	0.0478128	1
		0.127344	0.0419711	0
		0.495756	0.114734	1
		0.490447	0.0674356	1
		0.545831	0.046717	1
		0.272517	0.247048	0
		0.719813	0.205348	4
		0.100796	0.39767	4
		0.742893	0.176161	1
		0.747715	0.0737653	1
		0.603485	0.112026	1
		0.46324	0.116715	1
		0.510156	0.212262	1
		0.110196	0.0376261	0
		0.12526	0.101865	0
		0.049493	0.0166222	0
		0.0202212	0.0379918	0
		0.0187572	0.114135	0
		0.270575	0.0422297	0
		0.100709	0.163291	0
		0.0387099	0.0395599	0
		0.660715		1
		0.138239		0
		0.0665691		0
		0.230839		0
		0.0759748		0
		0.108425		0
		0.058886		0
		0.0143622		0
		0.0135852		0
		0.0155918		0
		0.145296		0
		0.151834		0
		0.117534		0
		0.105982		0
		0.0830507		0
		0.0385629		0
		0.170255		0
		0.0523515		0
		0.0131431		0
		1.80653		1
		0.331645		1
		0.426435		1
		0.520966		1
		0.567845		1
		0.0294541		0
		0.132776		0
		0.353023		1
		0.0948506		0
		0.199031		0
		0.135468		0
		0.447721		1
		0.0163979		0
		0.409659		1
		0.0521027		0
		0.414996		1
		0.0404852		0
		0.0806213		0
		0.116674		0
		0.0869923		0
		0.149181		0
		0.0278121		0
		0.176197		0
		0.0771008		0
		0.109079		0
		0.0993794		0
		0.132906		0
		0.0797948		0
		0.0808878		0
		0.0746827		0
		0.0418257		0
		0.0361383		0
		0.14702		0
		0.0487178		0
		0.00170011		0
		0.010144		0
		0.0238934		0
		0.161571		0
		0.0817665		0
		0.0295164		0
		0.0209136		0
		0.0460374		0
		0.064585		0
		0.0773826		0
		0.00989765		0
		0.0301454		0
		0.183486		0
		0.0713558		0
		0.0950474		0
		0.202172		0
		0.703082		1
		0.201341		0
		0.0768487		0
		0.130096		0
		0.0630951		0
		0.219781		0
		0.0505018		0
		0.235591		0
		0.15097		0
		0.0785686		0
		0.0851891		0
		0.159405		0
		0.0478368		0
		0.00645437		0
		0.85195		1
		0.251561		0
		0.230652		0
		0.164059		0
		0.154588		0
		0.200533		0
		0.386889		1
		0.175486		0
		0.209459		0
		0.305134		0
		0.231951		0
		0.445531		1
		0.289304		0
		0.522763		1
		0.192904		0
		0.196182		0
		0.0480377		0
		0.191443		0
		0.0480343		0
		0.0653152		0
		0.109601		0
		0.280419		0
		0.54425		1
		0.0119012		0
		0.224519		0
		0.0603397		0
		0.201985		0
		0.0604649		0
		0.211881		0
		0.309104		0
		0.873012		1
		0.099259		0
		0.035317		0
		0.127193		0
		0.968131		1
		0.849948		1
		0.185123		0
		0.417927		0
		0.0578107		0
		0.762966		1
		0.295219		0
		0.193553		0
		0.128939		0
		0.154582		0
		0.325713		0
		0.331675		0
		0.159169		0
		0.0667268		0
		0.300274		0
		0.0305294		0
		0.0869952		0
		0.035077		0
		0.0289862		0
		0.19338		0
		0.115361		0
		0.0953958		0
		0.093205		0
		0.0788547		0
		0.639585		1
		0.0204074		0
		0.049905		0
		0.123891		0
		0.318113		0
		0.180943		0
		0.858958		1
		0.0911904		0
		0.270843		0
		0.893835		1
		0.81525		1
		0.924755		1
		0.418569		1
		0.0373378		0
		0.0696898		0
