# Supplementary material for: Targeted V1 comodulation supports task-adaptive sensory decisions
Source: Nat Commun. 2023 Nov 30;14:7879. doi: 10.1038/s41467-023-43432-7 (PMC10689451; doi:10.1038/s41467-023-43432-7)
Supplement: Supplementary file 4 — Source Data [file 41467_2023_43432_MOESM4_ESM.zip › Source data/Fig_2J.xlsx]

## Sheet: Sheet1
residual PLDS-cp_double	C-cp_double	residual PLDS-d_across	C-d_across
-0.00165617	0.196697	0.00581898	0.477157
-0.0507744	0.248083	0.163185	0.421876
0.0155598	0.496464	0.0745819	0.551712
0.082338	0.199634	-0.2068	0.631932
-0.00638407	0.330048	-0.142288	0.550902
-0.00402519	0.511841	-0.320015	0.274166
-0.10043	0.458729	-0.0862985	0.735852
0.0333007	0.518309	-0.0355123	0.520227
0.151064	0.567931	0.0987822	0.618043
0.277226	0.553191	-0.00865062	0.709924
0.139432	0.0997434	0.163618	0.640223
-0.158291	0.190027	-0.326266	0.666587
-0.120632	0.266166	-0.34247	0.66414
-0.0148011	0.196458	0.0143983	0.474188
-0.0187849	0.347513	0.0675599	0.454746
0.0757071	0.270469	0.224217	0.432446
-0.0467074	0.244215	0.0522559	0.621313
-0.0390875	0.377034	-0.0097208	0.572557
-0.016079	0.357015	-0.0471628	0.565655
0.0134321	0.347242	-0.228601	0.504648
-0.169816	0.231699	0.0197821	0.698161
0.120587	0.353973	0.310062	0.488004
-0.102384	0.28328	0.068112	0.531915
0.063785	0.293814	-0.108114	0.542016
0.0370326	0.246068	0.18949	0.566053
-0.251616	0.437761	-0.322281	0.595143
0.0779423	0.336949	-0.17447	0.0444338
0.132947	-0.0384538	0.416473	0.0043617
0.17334	-0.0294178	0.00762683	0.341539
0.238489	-0.0166214	0.0262302	0.118275
0.0781877	-0.105617	-0.129602	-0.0515237
0.0996027	-0.154443	0.124335	0.21076
