# Supplementary material for: Targeted V1 comodulation supports task-adaptive sensory decisions
Source: Nat Commun. 2023 Nov 30;14:7879. doi: 10.1038/s41467-023-43432-7 (PMC10689451; doi:10.1038/s41467-023-43432-7)
Supplement: Supplementary file 4 — Source Data [file 41467_2023_43432_MOESM4_ESM.zip › Source data/Fig_2G.xlsx]

## Sheet: Sheet1
Cranks	p_across	all
35.4839	0	1
56.9892	0	1
21.5054	0	1
55.914	0	1
52.6882	0	1
87.0968	0	1
17.2043	0	1
37.6344	0	1
23.6559	0	1
40.8602	0	1
44.086	0	1
63.4409	0	1
62.3656	0	1
49.4624	0	1
15.0538	0	1
45.1613	0	1
38.7097	0	1
61.2903	0	1
27.957	0	1
18.2796	0	1
65.5914	0	1
47.3118	0	1
10.7527	0	1
30.1075	0	1
5.37634	0	1
51.6129	0	1
1.07527	0	1
46.2366	0	1
9.67742	0	1
41.9355	0	1
0	0	1
80.6452	0	1
66.6667	1	1
70.9677	1	1
72.043	1	1
69.8925	1	1
19.3548	0	1
75.2688	1	1
54.8387	0	1
77.4194	1	1
32.2581	0	1
84.9462	1	1
39.7849	0	1
26.8817	0	1
64.5161	0	1
95.6989	1	1
29.0323	0	1
60.2151	0	1
7.52688	0	1
68.8172	0	1
24.7312	0	1
31.1828	0	1
2.15054	0	1
4.30108	0	1
43.0108	0	1
16.129	0	1
8.60215	0	1
74.1935	0	1
6.45161	0	1
50.5376	0	1
12.9032	0	1
20.4301	0	1
13.9785	0	1
11.828	0	1
98.9247	0	1
67.7419	0	1
36.5591	1	1
59.1398	1	1
94.6237	1	1
92.4731	1	1
93.5484	1	1
53.7634	0	1
86.0215	1	1
91.3978	0	1
	0	1
82.7957	1	1
25.8065	1	1
79.5699	1	1
90.3226	0	1
96.7742	1	1
33.3333	0	1
97.8495	1	1
89.2473	1	1
81.7204	1	1
88.172	1	1
83.871	1	1
78.4946	0	1
58.0645	0	1
73.1183	0	1
48.3871	0	1
34.4086	0	1
76.3441	0	1
3.22581	0	1
22.5806	0	1
	0	1
	0	1
	0	1
	0	1
	0	1
	0	1
82.7957	0	1
72.043	0	1
30.1075	1	1
39.7849	0	1
66.6667	0	1
35.4839	0	1
2.15054	0	1
45.1613	0	1
56.9892	0	1
9.67742	0	1
24.7312	0	1
49.4624	0	1
64.5161	0	1
50.5376	0	1
38.7097	0	1
13.9785	0	1
44.086	1	1
31.1828	0	1
54.8387	0	1
6.45161	0	1
63.4409	0	1
0	0	1
34.4086	0	1
17.2043	0	1
27.957	0	1
18.2796	0	1
76.3441	1	1
62.3656	0	1
37.6344	0	1
32.2581	0	1
25.8065	0	1
1.07527	0	1
75.2688	1	1
55.914	1	1
73.1183	1	1
36.5591	1	1
19.3548	0	1
69.8925	1	1
48.3871	0	1
87.0968	1	1
16.129	0	1
52.6882	1	1
8.60215	0	1
10.7527	0	1
21.5054	0	1
58.0645	1	1
29.0323	0	1
77.4194	0	1
40.8602	0	1
53.7634	1	1
15.0538	0	1
3.22581	0	1
20.4301	0	1
59.1398	0	1
43.0108	0	1
5.37634	0	1
7.52688	0	1
70.9677	0	1
4.30108	0	1
46.2366	0	1
78.4946	0	1
23.6559	0	1
41.9355	0	1
47.3118	0	1
98.9247	0	1
65.5914	1	1
79.5699	1	1
26.8817	1	1
91.3978	1	1
88.172	1	1
95.6989	1	1
22.5806	1	1
94.6237	1	1
81.7204	0	1
	0	1
92.4731	1	1
61.2903	1	1
83.871	1	1
84.9462	0	1
96.7742	1	1
11.828	1	1
97.8495	1	1
93.5484	1	1
86.0215	0	1
90.3226	1	1
89.2473	0	1
80.6452	1	1
67.7419	0	1
68.8172	0	1
51.6129	0	1
12.9032	0	1
33.3333	0	1
60.2151	0	1
74.1935	0	1
	0	1
	0	1
	0	1
	0	1
	0	1
	0	1
62.6374	0	1
64.8352	1	1
61.5385	0	1
2.1978	0	1
53.8462	0	1
47.2527	0	1
29.6703	0	1
32.967	0	1
45.0549	0	1
79.1209	0	1
	0	1
34.0659	0	1
65.9341	1	1
13.1868	0	1
21.978	0	1
51.6484	0	1
76.9231	0	1
70.3297	0	1
20.8791	0	1
7.69231	0	1
68.1319	0	1
42.8571	0	1
39.5604	0	1
49.4505	0	1
38.4615	0	1
35.1648	0	1
25.2747	0	1
8.79121	0	1
36.2637	0	1
56.044	0	1
9.89011	0	1
50.5495	1	1
80.2198	0	1
84.6154	1	1
81.3187	0	1
78.022	0	1
28.5714	0	1
54.9451	0	1
57.1429	1	1
82.4176	1	1
63.7363	0	1
58.2418	1	1
18.6813	0	1
	0	1
19.7802	0	1
43.956	0	1
48.3516	0	1
26.3736	0	1
17.5824	0	1
30.7692	0	1
40.6593	0	1
4.3956	0	1
16.4835	0	1
5.49451	0	1
60.4396	0	1
1.0989	0	1
6.59341	0	1
24.1758	0	1
73.6264	0	1
31.8681	0	1
10.989	0	1
46.1538	0	1
37.3626	0	1
3.2967	0	1
74.7253	0	1
96.7033	0	1
94.5055	0	1
97.8022	1	1
92.3077	1	1
98.9011	1	1
86.8132	1	1
93.4066	0	1
72.5275	1	1
95.6044	1	1
85.7143	1	1
89.011	0	1
59.3407	1	1
87.9121	1	1
90.1099	1	1
67.033	1	1
91.2088	1	1
75.8242	1	1
83.5165	1	1
52.7473	1	1
14.2857	0	1
69.2308	1	1
71.4286	0	1
23.0769	1	1
27.4725	0	1
15.3846	0	1
12.0879	0	1
41.7582	0	1
0	0	1
	0	1
	0	1
	0	1
	0	1
	0	1
	0	1
	0	1
63.7363	0	1
71.4286	1	1
62.6374	0	1
26.3736	0	1
2.1978	0	1
30.7692	0	1
9.89011	0	1
7.69231	0	1
42.8571	0	1
4.3956	0	1
	0	1
46.1538	0	1
69.2308	1	1
31.8681	0	1
24.1758	0	1
40.6593	0	1
74.7253	1	1
73.6264	1	1
8.79121	0	1
54.9451	0	1
36.2637	0	1
20.8791	0	1
19.7802	0	1
18.6813	0	1
15.3846	0	1
53.8462	0	1
61.5385	0	1
5.49451	0	1
52.7473	0	1
32.967	0	1
10.989	0	1
28.5714	0	1
81.3187	1	1
91.2088	1	1
79.1209	1	1
82.4176	1	1
21.978	0	1
70.3297	1	1
59.3407	0	1
72.5275	1	1
68.1319	1	1
47.2527	1	1
38.4615	0	1
	0	1
57.1429	0	1
50.5495	0	1
23.0769	0	1
17.5824	0	1
41.7582	0	1
58.2418	0	1
6.59341	0	1
85.7143	0	1
3.2967	0	1
43.956	0	1
13.1868	0	1
34.0659	0	1
1.0989	0	1
16.4835	0	1
37.3626	0	1
64.8352	0	1
14.2857	0	1
51.6484	0	1
25.2747	0	1
27.4725	0	1
78.022	0	1
96.7033	1	1
92.3077	1	1
97.8022	1	1
93.4066	1	1
98.9011	1	1
87.9121	1	1
94.5055	0	1
80.2198	1	1
95.6044	1	1
86.8132	1	1
83.5165	1	1
75.8242	1	1
76.9231	1	1
89.011	1	1
65.9341	1	1
90.1099	1	1
60.4396	1	1
84.6154	1	1
45.0549	1	1
49.4505	0	1
48.3516	1	1
29.6703	0	1
56.044	0	1
0	0	1
12.0879	0	1
39.5604	0	1
35.1648	0	1
67.033	0	1
	0	1
	0	1
	0	1
	0	1
	0	1
	0	1
	0	1
68.5393	1	1
73.0337	1	1
53.9326	0	1
59.5506	0	1
47.191	0	1
70.7865	0	1
46.0674	0	1
23.5955	0	1
49.4382	0	1
38.2022	0	1
	0	1
61.7978	0	1
62.9213	1	1
25.8427	0	1
55.0562	0	1
2.24719	0	1
82.0225	0	1
26.9663	0	1
7.86517	0	1
12.3596	0	1
56.1798	0	1
28.0899	0	1
29.2135	0	1
8.98876	0	1
3.37079	0	1
33.7079	0	1
22.4719	0	1
60.6742	0	1
4.49438	0	1
6.74157	0	1
17.9775	0	1
11.236	0	1
78.6517	1	1
79.7753	1	1
80.8989	1	1
67.4157	1	1
52.809	0	1
74.1573	1	1
58.427	1	1
75.2809	1	1
48.3146	1	1
64.0449	1	1
44.9438	0	1
	0	1
16.8539	0	1
69.6629	1	1
1.1236	0	1
41.573	0	1
35.9551	0	1
43.8202	0	1
37.0787	0	1
13.4831	0	1
5.61798	0	1
57.3034	0	1
50.5618	0	1
20.2247	0	1
42.6966	0	1
10.1124	0	1
15.7303	0	1
24.7191	0	1
39.3258	0	1
19.1011	0	1
14.6067	0	1
34.8315	0	1
	0	1
71.9101	1	1
94.382	1	1
89.8876	1	1
97.7528	0	1
93.2584	1	1
98.8764	1	1
84.2697	1	1
92.1348	1	1
66.2921	0	1
96.6292	1	1
77.5281	1	1
87.6404	1	1
85.3933	1	1
	0	1
88.764	0	1
95.5056	1	1
76.4045	0	1
91.0112	0	1
83.1461	1	1
86.5169	0	1
51.6854	1	1
21.3483	1	1
65.1685	0	1
31.4607	0	1
0	0	1
40.4494	0	1
30.3371	0	1
32.5843	0	1
	0	1
	0	1
	0	1
	0	1
	0	1
	0	1
	0	1
64.4444	1	1
17.7778	1	1
56.6667	1	1
40	0	1
41.1111	0	1
6.66667	0	1
30	1	1
18.8889	0	1
72.2222	1	1
37.7778	0	1
	0	1
66.6667	0	1
68.8889	0	1
20	0	1
67.7778	0	1
47.7778	0	1
82.2222	0	1
73.3333	0	1
45.5556	0	1
5.55556	0	1
48.8889	0	1
26.6667	0	1
34.4444	0	1
61.1111	0	1
27.7778	0	1
1.11111	0	1
22.2222	0	1
0	0	1
55.5556	0	1
11.1111	0	1
31.1111	0	1
38.8889	0	1
85.5556	1	1
76.6667	1	1
74.4444	1	1
62.2222	1	1
36.6667	0	1
10	1	1
32.2222	1	1
65.5556	1	1
53.3333	1	1
24.4444	1	1
52.2222	0	1
	0	1
58.8889	0	1
63.3333	1	1
46.6667	0	1
16.6667	0	1
35.5556	0	1
28.8889	0	1
43.3333	0	1
77.7778	0	1
57.7778	0	1
50	0	1
33.3333	0	1
60	0	1
2.22222	0	1
54.4444	0	1
15.5556	0	1
8.88889	0	1
23.3333	0	1
3.33333	0	1
25.5556	0	1
21.1111	0	1
44.4444	1	1
96.6667	1	1
94.4444	1	1
98.8889	0	1
93.3333	1	1
97.7778	0	1
78.8889	0	1
91.1111	0	1
70	0	1
95.5556	0	1
84.4444	0	1
87.7778	0	1
83.3333	0	1
	0	1
86.6667	0	1
90	0	1
80	0	1
88.8889	0	1
71.1111	0	1
51.1111	0	1
81.1111	0	1
92.2222	0	1
7.77778	0	1
14.4444	0	1
12.2222	0	1
42.2222	0	1
4.44444	0	1
75.5556	0	1
13.3333	0	1
	0	1
	0	1
	0	1
	0	1
	0	1
	0	1
	0	1
89.3617	0	1
90.4255	1	1
86.1702	1	1
79.7872	1	1
42.5532	0	1
71.2766	1	1
68.0851	0	1
73.4043	1	1
65.9574	1	1
52.1277	1	1
62.766	1	1
43.617	0	1
18.0851	0	1
69.1489	0	1
3.19149	0	1
31.9149	0	1
11.7021	0	1
53.1915	0	1
10.6383	0	1
19.1489	0	1
26.5957	0	1
64.8936	0	1
20.2128	0	1
9.57447	0	1
0	0	1
13.8298	0	1
17.0213	0	1
28.7234	0	1
27.6596	0	1
34.0426	0	1
4.25532	0	1
38.2979	0	1
88.2979	1	1
82.9787	1	1
96.8085	1	1
93.617	1	1
95.7447	1	1
97.8723	1	1
78.7234	1	1
98.9362	1	1
75.5319	0	1
94.6809	1	1
80.8511	1	1
74.4681	1	1
81.9149	1	1
92.5532	1	1
84.0426	1	1
91.4894	1	1
55.3191	0	1
	0	1
85.1064	1	1
70.2128	1	1
76.5957	1	1
63.8298	1	1
87.234	1	1
61.7021	1	1
35.1064	1	1
7.44681	0	1
45.7447	0	1
41.4894	0	1
47.8723	0	1
39.3617	0	1
21.2766	0	1
51.0638	0	1
67.0213	1	1
23.4043	1	1
58.5106	0	1
14.8936	0	1
22.3404	0	1
12.766	0	1
37.234	0	1
29.7872	1	1
46.8085	0	1
30.8511	0	1
72.3404	0	1
50	1	1
44.6809	0	1
54.2553	1	1
59.5745	0	1
77.6596	1	1
36.1702	0	1
56.383	1	1
1.06383	0	1
57.4468	1	1
25.5319	0	1
2.12766	0	1
48.9362	1	1
8.51064	0	1
24.4681	0	1
6.38298	0	1
40.4255	0	1
15.9574	0	1
5.31915	0	1
32.9787	0	1
60.6383	0	1
	0	1
	0	1
	0	1
	0	1
	0	1
67.3684	0	1
88.4211	0	1
82.1053	0	1
81.0526	0	1
38.9474	0	1
80	1	1
61.0526	0	1
57.8947	0	1
71.5789	0	1
32.6316	0	1
76.8421	0	1
56.8421	0	1
58.9474	0	1
51.5789	0	1
27.3684	0	1
47.3684	0	1
54.7368	0	1
31.5789	0	1
10.5263	0	1
5.26316	0	1
6.31579	0	1
41.0526	0	1
4.21053	0	1
37.8947	0	1
35.7895	0	1
25.2632	0	1
13.6842	0	1
11.5789	0	1
2.10526	0	1
20	0	1
8.42105	0	1
14.7368	0	1
89.4737	0	1
66.3158	0	1
96.8421	0	1
92.6316	0	1
95.7895	0	1
94.7368	0	1
98.9474	0	1
93.6842	1	1
77.8947	1	1
97.8947	1	1
90.5263	1	1
78.9474	0	1
86.3158	1	1
91.5789	1	1
83.1579	0	1
87.3684	1	1
62.1053	1	1
84.2105	0	1
85.2632	0	1
72.6316	1	1
68.4211	1	1
69.4737	0	1
74.7368	0	1
33.6842	0	1
23.1579	0	1
29.4737	0	1
17.8947	0	1
24.2105	0	1
1.05263	0	1
15.7895	0	1
22.1053	0	1
42.1053	0	1
70.5263	0	1
49.4737	0	1
63.1579	1	1
64.2105	0	1
44.2105	0	1
45.2632	0	1
46.3158	0	1
65.2632	0	1
43.1579	0	1
40	0	1
48.4211	0	1
50.5263	0	1
36.8421	0	1
60	1	1
53.6842	0	1
73.6842	1	1
28.4211	1	1
75.7895	0	1
9.47368	0	1
52.6316	0	1
3.15789	0	1
34.7368	0	1
55.7895	1	1
18.9474	0	1
30.5263	0	1
26.3158	0	1
16.8421	0	1
0	0	1
12.6316	0	1
7.36842	0	1
21.0526	0	1
	0	1
	0	1
	0	1
	0	1
	0	1
72.6316	1	1
88.4211	1	1
82.1053	1	1
78.9474	1	1
54.7368	0	1
84.2105	1	1
66.3158	1	1
52.6316	1	1
76.8421	0	1
46.3158	0	1
77.8947	1	1
70.5263	0	1
53.6842	1	1
50.5263	0	1
45.2632	0	1
28.4211	0	1
56.8421	1	1
33.6842	0	1
21.0526	0	1
8.42105	0	1
10.5263	0	1
32.6316	0	1
18.9474	0	1
29.4737	0	1
12.6316	0	1
20	0	1
0	0	1
1.05263	0	1
7.36842	0	1
41.0526	0	1
16.8421	0	1
9.47368	0	1
89.4737	0	1
81.0526	1	1
96.8421	1	1
94.7368	1	1
97.8947	1	1
92.6316	0	1
98.9474	0	1
95.7895	1	1
75.7895	0	1
93.6842	1	1
87.3684	1	1
73.6842	1	1
85.2632	0	1
90.5263	1	1
83.1579	0	1
91.5789	1	1
43.1579	0	1
86.3158	0	1
80	1	1
67.3684	0	1
63.1579	0	1
62.1053	0	1
71.5789	0	1
30.5263	0	1
40	0	1
35.7895	0	1
22.1053	0	1
5.26316	0	1
23.1579	0	1
14.7368	0	1
26.3158	0	1
38.9474	1	1
74.7368	0	1
37.8947	0	1
55.7895	0	1
61.0526	0	1
36.8421	0	1
64.2105	0	1
17.8947	0	1
42.1053	0	1
44.2105	0	1
31.5789	0	1
58.9474	0	1
51.5789	1	1
49.4737	0	1
68.4211	0	1
47.3684	0	1
69.4737	0	1
48.4211	0	1
57.8947	0	1
24.2105	0	1
65.2632	0	1
34.7368	0	1
27.3684	0	1
60	0	1
11.5789	0	1
3.15789	0	1
15.7895	0	1
25.2632	0	1
4.21053	0	1
2.10526	0	1
6.31579	0	1
13.6842	0	1
	0	1
	0	1
	0	1
	0	1
	0	1
71.5789	1	1
86.3158	1	1
81.0526	1	1
78.9474	1	1
13.6842	0	1
82.1053	1	1
61.0526	1	1
73.6842	1	1
72.6316	0	1
46.3158	0	1
76.8421	1	1
69.4737	1	1
48.4211	1	1
67.3684	0	1
57.8947	0	1
36.8421	0	1
56.8421	1	1
28.4211	0	1
5.26316	0	1
11.5789	0	1
30.5263	0	1
51.5789	0	1
37.8947	0	1
16.8421	0	1
23.1579	0	1
2.10526	0	1
14.7368	0	1
3.15789	0	1
1.05263	0	1
24.2105	0	1
17.8947	0	1
4.21053	0	1
91.5789	0	1
74.7368	1	1
96.8421	1	1
93.6842	1	1
95.7895	1	1
92.6316	0	1
98.9474	1	1
94.7368	1	1
80	1	1
97.8947	1	1
88.4211	0	1
75.7895	1	1
90.5263	1	1
89.4737	1	1
83.1579	1	1
87.3684	1	1
52.6316	0	1
84.2105	0	1
85.2632	1	1
8.42105	0	1
58.9474	1	1
60	1	1
77.8947	1	1
32.6316	0	1
53.6842	0	1
41.0526	0	1
9.47368	0	1
21.0526	0	1
25.2632	0	1
29.4737	0	1
45.2632	0	1
38.9474	0	1
68.4211	1	1
50.5263	0	1
65.2632	0	1
40	0	1
44.2105	0	1
66.3158	0	1
27.3684	0	1
18.9474	0	1
6.31579	0	1
43.1579	0	1
47.3684	1	1
54.7368	1	1
33.6842	0	1
35.7895	0	1
34.7368	0	1
70.5263	1	1
42.1053	1	1
64.2105	1	1
62.1053	0	1
55.7895	1	1
31.5789	0	1
20	0	1
63.1579	1	1
10.5263	0	1
15.7895	0	1
26.3158	0	1
12.6316	0	1
7.36842	0	1
0	0	1
22.1053	0	1
49.4737	0	1
	0	1
	0	1
	0	1
	0	1
	0	1
70.9677	1	1
90.3226	1	1
76.3441	1	1
83.871	1	1
25.8065	0	1
82.7957	0	1
62.3656	0	1
74.1935	0	1
66.6667	0	1
45.1613	0	1
63.4409	0	1
41.9355	0	1
18.2796	0	1
52.6882	0	1
34.4086	0	1
15.0538	0	1
38.7097	0	1
49.4624	0	1
10.7527	0	1
11.828	0	1
2.15054	0	1
48.3871	0	1
58.0645	0	1
29.0323	0	1
0	0	1
20.4301	0	1
40.8602	0	1
39.7849	0	1
4.30108	0	1
9.67742	0	1
1.07527	0	1
5.37634	0	1
91.3978	1	1
86.0215	1	1
	0	1
87.0968	1	1
97.8495	1	1
84.9462	1	1
98.9247	1	1
96.7742	1	1
94.6237	1	1
79.5699	0	1
95.6989	1	1
75.2688	1	1
77.4194	1	1
89.2473	1	1
65.5914	1	1
81.7204	1	1
93.5484	1	1
21.5054	0	1
92.4731	1	1
78.4946	1	1
80.6452	0	1
72.043	1	1
69.8925	0	1
68.8172	1	1
60.2151	0	1
59.1398	0	1
17.2043	0	1
26.8817	0	1
13.9785	0	1
12.9032	0	1
24.7312	0	1
27.957	0	1
44.086	1	1
73.1183	1	1
6.45161	0	1
	0	1
50.5376	0	1
16.129	0	1
35.4839	0	1
36.5591	0	1
47.3118	0	1
67.7419	0	1
8.60215	0	1
33.3333	0	1
61.2903	0	1
30.1075	0	1
32.2581	0	1
23.6559	0	1
88.172	1	1
31.1828	0	1
56.9892	1	1
55.914	0	1
64.5161	1	1
7.52688	0	1
3.22581	0	1
22.5806	0	1
54.8387	0	1
46.2366	0	1
43.0108	0	1
51.6129	0	1
53.7634	0	1
37.6344	0	1
19.3548	0	1
	0	1
	0	1
	0	1
	0	1
	0	1
69.8925	0	1
78.4946	1	1
80.6452	1	1
90.3226	0	1
21.5054	0	1
87.0968	1	1
84.9462	1	1
72.043	1	1
61.2903	0	1
65.5914	0	1
59.1398	0	1
40.8602	0	1
37.6344	0	1
54.8387	0	1
15.0538	0	1
6.45161	0	1
24.7312	0	1
35.4839	0	1
16.129	0	1
32.2581	0	1
8.60215	0	1
41.9355	0	1
38.7097	0	1
2.15054	0	1
22.5806	0	1
18.2796	0	1
1.07527	0	1
9.67742	0	1
0	0	1
43.0108	0	1
45.1613	0	1
4.30108	0	1
92.4731	1	1
66.6667	1	1
	0	1
70.9677	1	1
94.6237	1	1
77.4194	1	1
95.6989	1	1
96.7742	1	1
98.9247	1	1
86.0215	0	1
97.8495	1	1
73.1183	1	1
75.2688	1	1
76.3441	1	1
47.3118	1	1
89.2473	1	1
93.5484	1	1
58.0645	0	1
88.172	1	1
82.7957	1	1
91.3978	1	1
79.5699	0	1
74.1935	1	1
81.7204	0	1
63.4409	1	1
56.9892	0	1
52.6882	0	1
7.52688	0	1
36.5591	0	1
26.8817	0	1
48.3871	0	1
3.22581	0	1
46.2366	0	1
68.8172	0	1
5.37634	0	1
	0	1
25.8065	0	1
23.6559	0	1
44.086	0	1
29.0323	0	1
60.2151	0	1
51.6129	0	1
19.3548	0	1
64.5161	1	1
62.3656	1	1
55.914	0	1
27.957	0	1
53.7634	0	1
83.871	1	1
49.4624	0	1
39.7849	0	1
20.4301	0	1
67.7419	1	1
31.1828	0	1
13.9785	0	1
34.4086	0	1
30.1075	0	1
11.828	0	1
33.3333	0	1
50.5376	0	1
17.2043	0	1
10.7527	0	1
12.9032	0	1
	0	1
	0	1
	0	1
	0	1
	0	1
69.8925	1	1
82.7957	1	1
80.6452	1	1
86.0215	1	1
20.4301	0	1
83.871	1	1
64.5161	1	1
73.1183	0	1
40.8602	1	1
59.1398	1	1
70.9677	0	1
62.3656	0	1
37.6344	0	1
63.4409	0	1
4.30108	0	1
49.4624	0	1
19.3548	0	1
36.5591	0	1
45.1613	0	1
10.7527	0	1
1.07527	0	1
29.0323	0	1
25.8065	0	1
9.67742	0	1
39.7849	0	1
7.52688	0	1
3.22581	0	1
30.1075	0	1
13.9785	0	1
11.828	0	1
8.60215	0	1
0	0	1
72.043	1	1
89.2473	0	1
	0	1
90.3226	1	1
98.9247	1	1
91.3978	1	1
97.8495	1	1
96.7742	1	1
93.5484	1	1
88.172	1	1
95.6989	1	1
84.9462	1	1
78.4946	1	1
87.0968	1	1
67.7419	1	1
81.7204	1	1
94.6237	1	1
52.6882	0	1
77.4194	0	1
76.3441	1	1
92.4731	1	1
54.8387	1	1
75.2688	1	1
65.5914	1	1
56.9892	0	1
35.4839	0	1
58.0645	0	1
51.6129	0	1
15.0538	0	1
34.4086	0	1
41.9355	0	1
53.7634	0	1
60.2151	1	1
74.1935	1	1
32.2581	0	1
	0	1
43.0108	0	1
17.2043	0	1
23.6559	0	1
38.7097	0	1
61.2903	0	1
16.129	0	1
55.914	0	1
68.8172	0	1
50.5376	1	1
27.957	0	1
47.3118	0	1
24.7312	1	1
79.5699	1	1
44.086	0	1
2.15054	0	1
31.1828	0	1
66.6667	0	1
33.3333	0	1
46.2366	0	1
48.3871	0	1
12.9032	0	1
18.2796	0	1
6.45161	0	1
22.5806	0	1
5.37634	0	1
21.5054	0	1
26.8817	0	1
	0	1
	0	1
	0	1
	0	1
	0	1
63.4409	1	1
77.4194	1	1
86.0215	1	1
82.7957	1	1
7.52688	0	1
89.2473	1	1
64.5161	1	1
61.2903	1	1
44.086	1	1
60.2151	1	1
56.9892	1	1
41.9355	0	1
11.828	0	1
80.6452	1	1
31.1828	0	1
40.8602	0	1
17.2043	0	1
34.4086	1	1
2.15054	0	1
0	0	1
1.07527	0	1
91.3978	0	1
23.6559	0	1
45.1613	0	1
26.8817	0	1
70.9677	0	1
32.2581	0	1
50.5376	0	1
22.5806	0	1
52.6882	0	1
21.5054	0	1
98.9247	1	1
68.8172	1	1
39.7849	0	1
	0	1
72.043	1	1
95.6989	1	1
81.7204	1	1
94.6237	1	1
92.4731	1	1
96.7742	1	1
76.3441	0	1
93.5484	1	1
65.5914	1	1
74.1935	1	1
73.1183	1	1
59.1398	1	1
88.172	0	1
87.0968	1	1
16.129	0	1
90.3226	1	1
78.4946	1	1
84.9462	1	1
67.7419	0	1
79.5699	0	1
83.871	0	1
69.8925	0	1
48.3871	0	1
54.8387	0	1
8.60215	0	1
13.9785	0	1
9.67742	0	1
43.0108	0	1
38.7097	0	1
35.4839	0	1
55.914	1	1
24.7312	0	1
	0	1
18.2796	0	1
29.0323	0	1
5.37634	0	1
10.7527	0	1
66.6667	0	1
3.22581	0	1
25.8065	0	1
62.3656	0	1
51.6129	1	1
33.3333	0	1
49.4624	0	1
30.1075	0	1
75.2688	1	1
6.45161	0	1
36.5591	0	1
27.957	0	1
58.0645	0	1
4.30108	0	1
12.9032	0	1
47.3118	0	1
53.7634	0	1
46.2366	0	1
19.3548	0	1
37.6344	0	1
15.0538	0	1
20.4301	0	1
97.8495	0	1
	0	1
	0	1
	0	1
	0	1
	0	1
78.4946	1	1
81.7204	0	1
91.3978	1	1
87.0968	1	1
7.52688	0	1
75.2688	0	1
63.4409	1	1
66.6667	0	1
2.15054	0	1
80.6452	0	1
10.7527	0	1
33.3333	0	1
20.4301	0	1
25.8065	0	1
55.914	0	1
38.7097	0	1
29.0323	0	1
47.3118	0	1
76.3441	0	1
46.2366	0	1
88.172	0	1
65.5914	0	1
58.0645	0	1
67.7419	0	1
41.9355	0	1
72.043	0	1
	0	1
22.5806	0	1
50.5376	0	1
32.2581	0	1
23.6559	0	1
17.2043	0	1
86.0215	1	1
45.1613	1	1
97.8495	1	1
83.871	0	1
93.5484	1	1
90.3226	1	1
98.9247	1	1
49.4624	1	1
96.7742	1	1
53.7634	1	1
79.5699	1	1
70.9677	1	1
73.1183	0	1
31.1828	0	1
94.6237	1	1
77.4194	1	1
	0	1
44.086	0	1
37.6344	1	1
89.2473	1	1
95.6989	1	1
74.1935	1	1
69.8925	1	1
3.22581	1	1
54.8387	0	1
36.5591	1	1
35.4839	0	1
51.6129	0	1
39.7849	0	1
48.3871	0	1
16.129	0	1
62.3656	0	1
64.5161	1	1
82.7957	1	1
15.0538	0	1
4.30108	0	1
19.3548	0	1
6.45161	0	1
11.828	0	1
1.07527	0	1
52.6882	0	1
5.37634	0	1
0	0	1
18.2796	0	1
60.2151	0	1
9.67742	0	1
13.9785	0	1
40.8602	0	1
61.2903	1	1
27.957	0	1
12.9032	0	1
30.1075	0	1
68.8172	1	1
24.7312	0	1
8.60215	0	1
34.4086	0	1
59.1398	0	1
43.0108	0	1
56.9892	0	1
26.8817	0	1
21.5054	0	1
92.4731	0	1
84.9462	0	1
	0	1
	0	1
	0	1
	0	1
	0	1
84.0426	0	1
89.3617	1	1
81.9149	1	1
79.7872	1	1
65.9574	0	1
77.6596	0	1
60.6383	0	1
68.0851	0	1
72.3404	0	1
10.6383	1	1
27.6596	0	1
63.8298	0	1
41.4894	0	1
20.2128	1	1
11.7021	0	1
45.7447	0	1
31.9149	0	1
52.1277	0	1
23.4043	0	1
58.5106	0	1
13.8298	0	1
42.5532	0	1
22.3404	0	1
47.8723	0	1
5.31915	0	1
8.51064	0	1
40.4255	0	1
70.2128	0	1
57.4468	0	1
9.57447	0	1
34.0426	0	1
35.1064	0	1
91.4894	1	1
94.6809	1	1
	0	1
93.617	1	1
98.9362	1	1
96.8085	1	1
97.8723	1	1
88.2979	1	1
95.7447	1	1
86.1702	1	1
90.4255	1	1
85.1064	1	1
71.2766	1	1
82.9787	1	1
92.5532	1	1
80.8511	1	1
87.234	1	1
73.4043	1	1
	0	1
78.7234	1	1
32.9787	0	1
36.1702	1	1
30.8511	1	1
62.766	0	1
3.19149	1	1
55.3191	0	1
59.5745	0	1
28.7234	1	1
48.9362	0	1
4.25532	0	1
14.8936	0	1
26.5957	0	1
75.5319	0	1
76.5957	1	1
0	0	1
64.8936	0	1
56.383	0	1
43.617	0	1
18.0851	0	1
6.38298	0	1
46.8085	0	1
50	0	1
61.7021	0	1
24.4681	0	1
53.1915	0	1
74.4681	0	1
25.5319	0	1
7.44681	0	1
17.0213	1	1
1.06383	0	1
12.766	0	1
51.0638	0	1
38.2979	0	1
44.6809	0	1
67.0213	0	1
54.2553	0	1
37.234	0	1
39.3617	0	1
69.1489	0	1
2.12766	0	1
21.2766	0	1
15.9574	0	1
19.1489	0	1
29.7872	0	1
	0	1
	0	1
	0	1
	0	1
71.2766	1	1
91.4894	1	1
80.8511	1	1
76.5957	1	1
38.2979	0	1
69.1489	1	1
70.2128	0	1
68.0851	0	1
54.2553	1	1
55.3191	1	1
17.0213	1	1
19.1489	0	1
3.19149	0	1
57.4468	1	1
29.7872	0	1
13.8298	0	1
7.44681	0	1
21.2766	0	1
18.0851	0	1
48.9362	0	1
43.617	0	1
39.3617	0	1
46.8085	0	1
25.5319	0	1
23.4043	0	1
9.57447	1	1
56.383	0	1
35.1064	0	1
15.9574	0	1
24.4681	0	1
8.51064	0	1
2.12766	0	1
87.234	1	1
92.5532	1	1
	0	1
88.2979	1	1
96.8085	1	1
94.6809	1	1
98.9362	1	1
95.7447	1	1
97.8723	1	1
79.7872	1	1
90.4255	1	1
84.0426	0	1
41.4894	1	1
86.1702	1	1
93.617	1	1
85.1064	1	1
89.3617	1	1
53.1915	1	1
	0	1
81.9149	1	1
82.9787	1	1
77.6596	1	1
63.8298	1	1
64.8936	1	1
10.6383	0	1
20.2128	1	1
44.6809	0	1
11.7021	0	1
50	0	1
5.31915	0	1
6.38298	0	1
37.234	0	1
47.8723	1	1
72.3404	1	1
32.9787	0	1
67.0213	0	1
60.6383	0	1
58.5106	0	1
75.5319	0	1
26.5957	0	1
61.7021	0	1
59.5745	0	1
45.7447	0	1
51.0638	0	1
73.4043	0	1
14.8936	0	1
42.5532	0	1
34.0426	0	1
78.7234	1	1
4.25532	0	1
62.766	1	1
30.8511	0	1
65.9574	0	1
12.766	0	1
0	0	1
1.06383	0	1
52.1277	0	1
27.6596	0	1
28.7234	0	1
31.9149	0	1
40.4255	0	1
36.1702	0	1
74.4681	0	1
22.3404	0	1
	0	1
	0	1
	0	1
	0	1
77.5281	0	1
91.0112	1	1
86.5169	1	1
82.0225	1	1
28.0899	0	1
78.6517	1	1
49.4382	1	1
69.6629	0	1
43.8202	0	1
65.1685	0	1
71.9101	1	1
61.7978	0	1
	0	1
	0	1
38.2022	0	1
15.7303	0	1
59.5506	1	1
24.7191	0	1
16.8539	0	1
8.98876	0	1
7.86517	0	1
26.9663	0	1
20.2247	0	1
17.9775	0	1
5.61798	0	1
11.236	0	1
32.5843	0	1
50.5618	0	1
4.49438	0	1
33.7079	0	1
34.8315	0	1
13.4831	0	1
93.2584	1	1
79.7753	1	1
94.382	1	1
95.5056	1	1
96.6292	1	1
92.1348	1	1
98.8764	1	1
89.8876	0	1
97.7528	0	1
84.2697	1	1
87.6404	1	1
80.8989	1	1
64.0449	1	1
88.764	1	1
	0	1
85.3933	1	1
	0	1
66.2921	1	1
56.1798	1	1
75.2809	1	1
58.427	1	1
83.1461	1	1
76.4045	1	1
73.0337	1	1
37.0787	1	1
51.6854	0	1
42.6966	0	1
23.5955	0	1
29.2135	0	1
14.6067	0	1
19.1011	0	1
52.809	0	1
67.4157	1	1
68.5393	0	1
53.9326	0	1
60.6742	0	1
6.74157	0	1
22.4719	0	1
57.3034	0	1
25.8427	0	1
	0	1
21.3483	0	1
	0	1
62.9213	0	1
70.7865	0	1
41.573	0	1
55.0562	1	1
46.0674	0	1
74.1573	1	1
10.1124	0	1
39.3258	0	1
44.9438	0	1
12.3596	0	1
1.1236	0	1
47.191	0	1
48.3146	0	1
	0	1
2.24719	0	1
30.3371	0	1
3.37079	0	1
40.4494	0	1
35.9551	0	1
0	0	1
31.4607	0	1
	0	1
	0	1
	0	1
	0	1
81.8182	0	1
92.0455	0	1
86.3636	1	1
85.2273	1	1
40.9091	0	1
73.8636	1	1
60.2273	1	1
67.0455	1	1
59.0909	0	1
32.9545	0	1
13.6364	0	1
44.3182	0	1
	0	1
	0	1
19.3182	0	1
48.8636	0	1
25	0	1
26.1364	0	1
21.5909	0	1
68.1818	0	1
6.81818	0	1
35.2273	0	1
55.6818	0	1
18.1818	0	1
38.6364	0	1
17.0455	0	1
37.5	0	1
9.09091	0	1
10.2273	0	1
39.7727	0	1
47.7273	0	1
3.40909	0	1
94.3182	1	1
84.0909	1	1
95.4545	1	1
93.1818	1	1
96.5909	0	1
82.9545	0	1
98.8636	1	1
89.7727	1	1
97.7273	0	1
87.5	1	1
88.6364	1	1
78.4091	1	1
63.6364	1	1
90.9091	1	1
79.5455	1	1
65.9091	1	1
30.6818	1	1
72.7273	1	1
45.4545	1	1
80.6818	1	1
54.5455	1	1
61.3636	1	1
43.1818	1	1
42.0455	1	1
23.8636	0	1
1.13636	0	1
57.9545	0	1
11.3636	0	1
2.27273	0	1
62.5	0	1
76.1364	0	1
70.4545	0	1
14.7727	0	1
53.4091	0	1
46.5909	0	1
15.9091	0	1
4.54545	0	1
64.7727	0	1
71.5909	0	1
20.4545	0	1
	0	1
75	1	1
	0	1
27.2727	1	1
29.5455	0	1
77.2727	1	1
0	0	1
69.3182	0	1
28.4091	0	1
51.1364	0	1
52.2727	0	1
7.95455	0	1
34.0909	0	1
12.5	0	1
22.7273	0	1
56.8182	0	1
	0	1
31.8182	0	1
5.68182	0	1
50	0	1
36.3636	0	1
	0	1
	0	1
	0	1
	0	1
	0	1
	0	1
	0	1
79.7753	1	1
89.8876	1	1
82.0225	1	1
80.8989	1	1
51.6854	0	1
77.5281	1	1
67.4157	1	1
76.4045	1	1
35.9551	1	1
44.9438	1	1
38.2022	1	1
42.6966	0	1
	0	1
	0	1
55.0562	0	1
49.4382	0	1
40.4494	1	1
4.49438	0	1
5.61798	0	1
65.1685	0	1
1.1236	0	1
56.1798	0	1
41.573	0	1
43.8202	0	1
26.9663	0	1
8.98876	0	1
66.2921	0	1
7.86517	0	1
11.236	0	1
2.24719	0	1
19.1011	1	1
21.3483	0	1
94.382	1	1
86.5169	1	1
95.5056	1	1
92.1348	1	1
97.7528	0	1
91.0112	1	1
98.8764	1	1
93.2584	1	1
96.6292	1	1
87.6404	1	1
88.764	1	1
71.9101	1	1
70.7865	1	1
84.2697	1	1
	0	1
85.3933	1	1
	0	1
47.191	1	1
69.6629	0	1
78.6517	0	1
50.5618	1	1
83.1461	1	1
73.0337	1	1
59.5506	1	1
25.8427	0	1
60.6742	0	1
48.3146	0	1
30.3371	0	1
13.4831	0	1
46.0674	0	1
29.2135	0	1
31.4607	0	1
57.3034	1	1
75.2809	1	1
15.7303	0	1
16.8539	0	1
39.3258	0	1
12.3596	1	1
74.1573	0	1
20.2247	0	1
	0	1
32.5843	0	1
	0	1
62.9213	0	1
61.7978	1	1
52.809	0	1
53.9326	0	1
58.427	0	1
68.5393	1	1
37.0787	0	1
33.7079	0	1
24.7191	0	1
34.8315	1	1
0	0	1
64.0449	0	1
10.1124	0	1
	0	1
6.74157	0	1
23.5955	0	1
14.6067	0	1
28.0899	0	1
3.37079	0	1
22.4719	0	1
17.9775	0	1
	0	1
	0	1
	0	1
[truncated: 2,401 more rows]
